# Supplementary material for: Role of Chronic Conditions in Out-of-Pocket Costs for Preventive Care in the US
Source: JAMA Netw Open. 2026 Jan 8;9(1):e2553157. doi: 10.1001/jamanetworkopen.2025.53157 (PMC12784232; doi:10.1001/jamanetworkopen.2025.53157)
Supplement: Supplement 2. — eTable 11. Chronic Condition Indicator Refined (CCIR) for ICD-10-CM [file jamanetwopen-e2553157-s002.xlsx]

## Sheet: CCIR2024
ICD10	Description	Chronic_Indicator
'A1801'	Tuberculosis of spine	1
'A1802'	Tuberculous arthritis of other joints	1
'A1884'	Tuberculosis of heart	1
'A3984'	Postmeningococcal arthritis	1
'A5040'	Late congenital neurosyphilis, unspecified	1
'A5041'	Late congenital syphilitic meningitis	1
'A5042'	Late congenital syphilitic encephalitis	1
'A5043'	Late congenital syphilitic polyneuropathy	1
'A5044'	Late congenital syphilitic optic nerve atrophy	1
'A5045'	Juvenile general paresis	1
'A5049'	Other late congenital neurosyphilis	1
'A5053'	Hutchinson's triad	1
'A5054'	Late congenital cardiovascular syphilis	1
'A5055'	Late congenital syphilitic arthropathy	1
'A5056'	Late congenital syphilitic osteochondropathy	1
'A5057'	Syphilitic saddle nose	1
'A5145'	Secondary syphilitic hepatitis	1
'A5146'	Secondary syphilitic osteopathy	1
'A5200'	Cardiovascular syphilis, unspecified	1
'A5201'	Syphilitic aneurysm of aorta	1
'A5202'	Syphilitic aortitis	1
'A5203'	Syphilitic endocarditis	1
'A5204'	Syphilitic cerebral arteritis	1
'A5205'	Other cerebrovascular syphilis	1
'A5206'	Other syphilitic heart involvement	1
'A5209'	Other cardiovascular syphilis	1
'A5210'	Symptomatic neurosyphilis, unspecified	1
'A5211'	Tabes dorsalis	1
'A5212'	Other cerebrospinal syphilis	1
'A5213'	Late syphilitic meningitis	1
'A5214'	Late syphilitic encephalitis	1
'A5215'	Late syphilitic neuropathy	1
'A5216'	Charcot's arthropathy (tabetic)	1
'A5217'	General paresis	1
'A5219'	Other symptomatic neurosyphilis	1
'A522'	Asymptomatic neurosyphilis	1
'A523'	Neurosyphilis, unspecified	1
'A5271'	Late syphilitic oculopathy	1
'A5272'	Syphilis of lung and bronchus	1
'A5273'	Symptomatic late syphilis of other respiratory organs	1
'A5274'	Syphilis of liver and other viscera	1
'A5275'	Syphilis of kidney and ureter	1
'A5276'	Other genitourinary symptomatic late syphilis	1
'A5277'	Syphilis of bone and joint	1
'A5278'	Syphilis of other musculoskeletal tissue	1
'A5279'	Other symptomatic late syphilis	1
'A528'	Late syphilis, latent	1
'A529'	Late syphilis, unspecified	1
'A5441'	Gonococcal spondylopathy	1
'A5442'	Gonococcal arthritis	1
'A6000'	Herpesviral infection of urogenital system, unspecified	1
'A6001'	Herpesviral infection of penis	1
'A6002'	Herpesviral infection of other male genital organs	1
'A6003'	Herpesviral cervicitis	1
'A6004'	Herpesviral vulvovaginitis	1
'A6009'	Herpesviral infection of other urogenital tract	1
'A601'	Herpesviral infection of perianal skin and rectum	1
'A609'	Anogenital herpesviral infection, unspecified	1
'A8100'	Creutzfeldt-Jakob disease, unspecified	1
'A8101'	Variant Creutzfeldt-Jakob disease	1
'A8109'	Other Creutzfeldt-Jakob disease	1
'A811'	Subacute sclerosing panencephalitis	1
'A812'	Progressive multifocal leukoencephalopathy	1
'A8181'	Kuru	1
'A8182'	Gerstmann-Straussler-Scheinker syndrome	1
'A8183'	Fatal familial insomnia	1
'A8189'	Other atypical virus infections of central nervous system	1
'A819'	Atypical virus infection of central nervous system, unspecified	1
'B000'	Eczema herpeticum	1
'B001'	Herpesviral vesicular dermatitis	1
'B002'	Herpesviral gingivostomatitis and pharyngotonsillitis	1
'B003'	Herpesviral meningitis	1
'B004'	Herpesviral encephalitis	1
'B0050'	Herpesviral ocular disease, unspecified	1
'B0051'	Herpesviral iridocyclitis	1
'B0052'	Herpesviral keratitis	1
'B0053'	Herpesviral conjunctivitis	1
'B0059'	Other herpesviral disease of eye	1
'B007'	Disseminated herpesviral disease	1
'B0081'	Herpesviral hepatitis	1
'B0082'	Herpes simplex myelitis	1
'B0089'	Other herpesviral infection	1
'B009'	Herpesviral infection, unspecified	1
'B180'	Chronic viral hepatitis B with delta-agent	1
'B181'	Chronic viral hepatitis B without delta-agent	1
'B182'	Chronic viral hepatitis C	1
'B188'	Other chronic viral hepatitis	1
'B189'	Chronic viral hepatitis, unspecified	1
'B190'	Unspecified viral hepatitis with hepatic coma	1
'B1910'	Unspecified viral hepatitis B without hepatic coma	1
'B1911'	Unspecified viral hepatitis B with hepatic coma	1
'B1920'	Unspecified viral hepatitis C without hepatic coma	1
'B1921'	Unspecified viral hepatitis C with hepatic coma	1
'B199'	Unspecified viral hepatitis without hepatic coma	1
'B20'	Human immunodeficiency virus [HIV] disease	1
'B251'	Cytomegaloviral hepatitis	1
'B381'	Chronic pulmonary coccidioidomycosis	1
'B391'	Chronic pulmonary histoplasmosis capsulati	1
'B401'	Chronic pulmonary blastomycosis	1
'B407'	Disseminated blastomycosis	1
'B4081'	Blastomycotic meningoencephalitis	1
'B410'	Pulmonary paracoccidioidomycosis	1
'B417'	Disseminated paracoccidioidomycosis	1
'B418'	Other forms of paracoccidioidomycosis	1
'B419'	Paracoccidioidomycosis, unspecified	1
'B427'	Disseminated sporotrichosis	1
'B4281'	Cerebral sporotrichosis	1
'B4282'	Sporotrichosis arthritis	1
'B510'	Plasmodium vivax malaria with rupture of spleen	1
'B572'	Chagas' disease (chronic) with heart involvement	1
'B5730'	Chagas' disease with digestive system involvement, unspecified	1
'B5731'	Megaesophagus in Chagas' disease	1
'B5732'	Megacolon in Chagas' disease	1
'B5739'	Other digestive system involvement in Chagas' disease	1
'B5740'	Chagas' disease with nervous system involvement, unspecified	1
'B5741'	Meningitis in Chagas' disease	1
'B5742'	Meningoencephalitis in Chagas' disease	1
'B5749'	Other nervous system involvement in Chagas' disease	1
'B575'	Chagas' disease (chronic) with other organ involvement	1
'B581'	Toxoplasma hepatitis	1
'B7302'	Onchocerciasis with glaucoma	1
'C000'	Malignant neoplasm of external upper lip	1
'C001'	Malignant neoplasm of external lower lip	1
'C002'	Malignant neoplasm of external lip, unspecified	1
'C003'	Malignant neoplasm of upper lip, inner aspect	1
'C004'	Malignant neoplasm of lower lip, inner aspect	1
'C005'	Malignant neoplasm of lip, unspecified, inner aspect	1
'C006'	Malignant neoplasm of commissure of lip, unspecified	1
'C008'	Malignant neoplasm of overlapping sites of lip	1
'C009'	Malignant neoplasm of lip, unspecified	1
'C01'	Malignant neoplasm of base of tongue	1
'C020'	Malignant neoplasm of dorsal surface of tongue	1
'C021'	Malignant neoplasm of border of tongue	1
'C022'	Malignant neoplasm of ventral surface of tongue	1
'C023'	Malignant neoplasm of anterior two-thirds of tongue, part unspecified	1
'C024'	Malignant neoplasm of lingual tonsil	1
'C028'	Malignant neoplasm of overlapping sites of tongue	1
'C029'	Malignant neoplasm of tongue, unspecified	1
'C030'	Malignant neoplasm of upper gum	1
'C031'	Malignant neoplasm of lower gum	1
'C039'	Malignant neoplasm of gum, unspecified	1
'C040'	Malignant neoplasm of anterior floor of mouth	1
'C041'	Malignant neoplasm of lateral floor of mouth	1
'C048'	Malignant neoplasm of overlapping sites of floor of mouth	1
'C049'	Malignant neoplasm of floor of mouth, unspecified	1
'C050'	Malignant neoplasm of hard palate	1
'C051'	Malignant neoplasm of soft palate	1
'C052'	Malignant neoplasm of uvula	1
'C058'	Malignant neoplasm of overlapping sites of palate	1
'C059'	Malignant neoplasm of palate, unspecified	1
'C060'	Malignant neoplasm of cheek mucosa	1
'C061'	Malignant neoplasm of vestibule of mouth	1
'C062'	Malignant neoplasm of retromolar area	1
'C0680'	Malignant neoplasm of overlapping sites of unspecified parts of mouth	1
'C0689'	Malignant neoplasm of overlapping sites of other parts of mouth	1
'C069'	Malignant neoplasm of mouth, unspecified	1
'C07'	Malignant neoplasm of parotid gland	1
'C080'	Malignant neoplasm of submandibular gland	1
'C081'	Malignant neoplasm of sublingual gland	1
'C089'	Malignant neoplasm of major salivary gland, unspecified	1
'C090'	Malignant neoplasm of tonsillar fossa	1
'C091'	Malignant neoplasm of tonsillar pillar (anterior) (posterior)	1
'C098'	Malignant neoplasm of overlapping sites of tonsil	1
'C099'	Malignant neoplasm of tonsil, unspecified	1
'C100'	Malignant neoplasm of vallecula	1
'C101'	Malignant neoplasm of anterior surface of epiglottis	1
'C102'	Malignant neoplasm of lateral wall of oropharynx	1
'C103'	Malignant neoplasm of posterior wall of oropharynx	1
'C104'	Malignant neoplasm of branchial cleft	1
'C108'	Malignant neoplasm of overlapping sites of oropharynx	1
'C109'	Malignant neoplasm of oropharynx, unspecified	1
'C110'	Malignant neoplasm of superior wall of nasopharynx	1
'C111'	Malignant neoplasm of posterior wall of nasopharynx	1
'C112'	Malignant neoplasm of lateral wall of nasopharynx	1
'C113'	Malignant neoplasm of anterior wall of nasopharynx	1
'C118'	Malignant neoplasm of overlapping sites of nasopharynx	1
'C119'	Malignant neoplasm of nasopharynx, unspecified	1
'C12'	Malignant neoplasm of pyriform sinus	1
'C130'	Malignant neoplasm of postcricoid region	1
'C131'	Malignant neoplasm of aryepiglottic fold, hypopharyngeal aspect	1
'C132'	Malignant neoplasm of posterior wall of hypopharynx	1
'C138'	Malignant neoplasm of overlapping sites of hypopharynx	1
'C139'	Malignant neoplasm of hypopharynx, unspecified	1
'C140'	Malignant neoplasm of pharynx, unspecified	1
'C142'	Malignant neoplasm of Waldeyer's ring	1
'C148'	Malignant neoplasm of overlapping sites of lip, oral cavity and pharynx	1
'C153'	Malignant neoplasm of upper third of esophagus	1
'C154'	Malignant neoplasm of middle third of esophagus	1
'C155'	Malignant neoplasm of lower third of esophagus	1
'C158'	Malignant neoplasm of overlapping sites of esophagus	1
'C159'	Malignant neoplasm of esophagus, unspecified	1
'C160'	Malignant neoplasm of cardia	1
'C161'	Malignant neoplasm of fundus of stomach	1
'C162'	Malignant neoplasm of body of stomach	1
'C163'	Malignant neoplasm of pyloric antrum	1
'C164'	Malignant neoplasm of pylorus	1
'C165'	Malignant neoplasm of lesser curvature of stomach, unspecified	1
'C166'	Malignant neoplasm of greater curvature of stomach, unspecified	1
'C168'	Malignant neoplasm of overlapping sites of stomach	1
'C169'	Malignant neoplasm of stomach, unspecified	1
'C170'	Malignant neoplasm of duodenum	1
'C171'	Malignant neoplasm of jejunum	1
'C172'	Malignant neoplasm of ileum	1
'C173'	Meckel's diverticulum, malignant	1
'C178'	Malignant neoplasm of overlapping sites of small intestine	1
'C179'	Malignant neoplasm of small intestine, unspecified	1
'C180'	Malignant neoplasm of cecum	1
'C181'	Malignant neoplasm of appendix	1
'C182'	Malignant neoplasm of ascending colon	1
'C183'	Malignant neoplasm of hepatic flexure	1
'C184'	Malignant neoplasm of transverse colon	1
'C185'	Malignant neoplasm of splenic flexure	1
'C186'	Malignant neoplasm of descending colon	1
'C187'	Malignant neoplasm of sigmoid colon	1
'C188'	Malignant neoplasm of overlapping sites of colon	1
'C189'	Malignant neoplasm of colon, unspecified	1
'C19'	Malignant neoplasm of rectosigmoid junction	1
'C20'	Malignant neoplasm of rectum	1
'C210'	Malignant neoplasm of anus, unspecified	1
'C211'	Malignant neoplasm of anal canal	1
'C212'	Malignant neoplasm of cloacogenic zone	1
'C218'	Malignant neoplasm of overlapping sites of rectum, anus and anal canal	1
'C220'	Liver cell carcinoma	1
'C221'	Intrahepatic bile duct carcinoma	1
'C222'	Hepatoblastoma	1
'C223'	Angiosarcoma of liver	1
'C224'	Other sarcomas of liver	1
'C227'	Other specified carcinomas of liver	1
'C228'	Malignant neoplasm of liver, primary, unspecified as to type	1
'C229'	Malignant neoplasm of liver, not specified as primary or secondary	1
'C23'	Malignant neoplasm of gallbladder	1
'C240'	Malignant neoplasm of extrahepatic bile duct	1
'C241'	Malignant neoplasm of ampulla of Vater	1
'C248'	Malignant neoplasm of overlapping sites of biliary tract	1
'C249'	Malignant neoplasm of biliary tract, unspecified	1
'C250'	Malignant neoplasm of head of pancreas	1
'C251'	Malignant neoplasm of body of pancreas	1
'C252'	Malignant neoplasm of tail of pancreas	1
'C253'	Malignant neoplasm of pancreatic duct	1
'C254'	Malignant neoplasm of endocrine pancreas	1
'C257'	Malignant neoplasm of other parts of pancreas	1
'C258'	Malignant neoplasm of overlapping sites of pancreas	1
'C259'	Malignant neoplasm of pancreas, unspecified	1
'C260'	Malignant neoplasm of intestinal tract, part unspecified	1
'C261'	Malignant neoplasm of spleen	1
'C269'	Malignant neoplasm of ill-defined sites within the digestive system	1
'C300'	Malignant neoplasm of nasal cavity	1
'C301'	Malignant neoplasm of middle ear	1
'C310'	Malignant neoplasm of maxillary sinus	1
'C311'	Malignant neoplasm of ethmoidal sinus	1
'C312'	Malignant neoplasm of frontal sinus	1
'C313'	Malignant neoplasm of sphenoid sinus	1
'C318'	Malignant neoplasm of overlapping sites of accessory sinuses	1
'C319'	Malignant neoplasm of accessory sinus, unspecified	1
'C320'	Malignant neoplasm of glottis	1
'C321'	Malignant neoplasm of supraglottis	1
'C322'	Malignant neoplasm of subglottis	1
'C323'	Malignant neoplasm of laryngeal cartilage	1
'C328'	Malignant neoplasm of overlapping sites of larynx	1
'C329'	Malignant neoplasm of larynx, unspecified	1
'C33'	Malignant neoplasm of trachea	1
'C3400'	Malignant neoplasm of unspecified main bronchus	1
'C3401'	Malignant neoplasm of right main bronchus	1
'C3402'	Malignant neoplasm of left main bronchus	1
'C3410'	Malignant neoplasm of upper lobe, unspecified bronchus or lung	1
'C3411'	Malignant neoplasm of upper lobe, right bronchus or lung	1
'C3412'	Malignant neoplasm of upper lobe, left bronchus or lung	1
'C342'	Malignant neoplasm of middle lobe, bronchus or lung	1
'C3430'	Malignant neoplasm of lower lobe, unspecified bronchus or lung	1
'C3431'	Malignant neoplasm of lower lobe, right bronchus or lung	1
'C3432'	Malignant neoplasm of lower lobe, left bronchus or lung	1
'C3480'	Malignant neoplasm of overlapping sites of unspecified bronchus and lung	1
'C3481'	Malignant neoplasm of overlapping sites of right bronchus and lung	1
'C3482'	Malignant neoplasm of overlapping sites of left bronchus and lung	1
'C3490'	Malignant neoplasm of unspecified part of unspecified bronchus or lung	1
'C3491'	Malignant neoplasm of unspecified part of right bronchus or lung	1
'C3492'	Malignant neoplasm of unspecified part of left bronchus or lung	1
'C37'	Malignant neoplasm of thymus	1
'C380'	Malignant neoplasm of heart	1
'C381'	Malignant neoplasm of anterior mediastinum	1
'C382'	Malignant neoplasm of posterior mediastinum	1
'C383'	Malignant neoplasm of mediastinum, part unspecified	1
'C384'	Malignant neoplasm of pleura	1
'C388'	Malignant neoplasm of overlapping sites of heart, mediastinum and pleura	1
'C390'	Malignant neoplasm of upper respiratory tract, part unspecified	1
'C399'	Malignant neoplasm of lower respiratory tract, part unspecified	1
'C4000'	Malignant neoplasm of scapula and long bones of unspecified upper limb	1
'C4001'	Malignant neoplasm of scapula and long bones of right upper limb	1
'C4002'	Malignant neoplasm of scapula and long bones of left upper limb	1
'C4010'	Malignant neoplasm of short bones of unspecified upper limb	1
'C4011'	Malignant neoplasm of short bones of right upper limb	1
'C4012'	Malignant neoplasm of short bones of left upper limb	1
'C4020'	Malignant neoplasm of long bones of unspecified lower limb	1
'C4021'	Malignant neoplasm of long bones of right lower limb	1
'C4022'	Malignant neoplasm of long bones of left lower limb	1
'C4030'	Malignant neoplasm of short bones of unspecified lower limb	1
'C4031'	Malignant neoplasm of short bones of right lower limb	1
'C4032'	Malignant neoplasm of short bones of left lower limb	1
'C4080'	Malignant neoplasm of overlapping sites of bone and articular cartilage of unspecified limb	1
'C4081'	Malignant neoplasm of overlapping sites of bone and articular cartilage of right limb	1
'C4082'	Malignant neoplasm of overlapping sites of bone and articular cartilage of left limb	1
'C4090'	Malignant neoplasm of unspecified bones and articular cartilage of unspecified limb	1
'C4091'	Malignant neoplasm of unspecified bones and articular cartilage of right limb	1
'C4092'	Malignant neoplasm of unspecified bones and articular cartilage of left limb	1
'C410'	Malignant neoplasm of bones of skull and face	1
'C411'	Malignant neoplasm of mandible	1
'C412'	Malignant neoplasm of vertebral column	1
'C413'	Malignant neoplasm of ribs, sternum and clavicle	1
'C414'	Malignant neoplasm of pelvic bones, sacrum and coccyx	1
'C419'	Malignant neoplasm of bone and articular cartilage, unspecified	1
'C430'	Malignant melanoma of lip	1
'C4310'	Malignant melanoma of unspecified eyelid, including canthus	1
'C4311'	Malignant melanoma of right eyelid, including canthus	1
'C43111'	Malignant melanoma of right upper eyelid, including canthus	1
'C43112'	Malignant melanoma of right lower eyelid, including canthus	1
'C4312'	Malignant melanoma of left eyelid, including canthus	1
'C43121'	Malignant melanoma of left upper eyelid, including canthus	1
'C43122'	Malignant melanoma of left lower eyelid, including canthus	1
'C4320'	Malignant melanoma of unspecified ear and external auricular canal	1
'C4321'	Malignant melanoma of right ear and external auricular canal	1
'C4322'	Malignant melanoma of left ear and external auricular canal	1
'C4330'	Malignant melanoma of unspecified part of face	1
'C4331'	Malignant melanoma of nose	1
'C4339'	Malignant melanoma of other parts of face	1
'C434'	Malignant melanoma of scalp and neck	1
'C4351'	Malignant melanoma of anal skin	1
'C4352'	Malignant melanoma of skin of breast	1
'C4359'	Malignant melanoma of other part of trunk	1
'C4360'	Malignant melanoma of unspecified upper limb, including shoulder	1
'C4361'	Malignant melanoma of right upper limb, including shoulder	1
'C4362'	Malignant melanoma of left upper limb, including shoulder	1
'C4370'	Malignant melanoma of unspecified lower limb, including hip	1
'C4371'	Malignant melanoma of right lower limb, including hip	1
'C4372'	Malignant melanoma of left lower limb, including hip	1
'C438'	Malignant melanoma of overlapping sites of skin	1
'C439'	Malignant melanoma of skin, unspecified	1
'C4400'	Unspecified malignant neoplasm of skin of lip	1
'C4409'	Other specified malignant neoplasm of skin of lip	1
'C44101'	Unspecified malignant neoplasm of skin of unspecified eyelid, including canthus	1
'C44102'	Unspecified malignant neoplasm of skin of right eyelid, including canthus	1
'C441021'	Unspecified malignant neoplasm of skin of right upper eyelid, including canthus	1
'C441022'	Unspecified malignant neoplasm of skin of right lower eyelid, including canthus	1
'C44109'	Unspecified malignant neoplasm of skin of left eyelid, including canthus	1
'C441091'	Unspecified malignant neoplasm of skin of left upper eyelid, including canthus	1
'C441092'	Unspecified malignant neoplasm of skin of left lower eyelid, including canthus	1
'C44131'	Sebaceous cell carcinoma of skin of unspecified eyelid, including canthus	1
'C441321'	Sebaceous cell carcinoma of skin of right upper eyelid, including canthus	1
'C441322'	Sebaceous cell carcinoma of skin of right lower eyelid, including canthus	1
'C441391'	Sebaceous cell carcinoma of skin of left upper eyelid, including canthus	1
'C441392'	Sebaceous cell carcinoma of skin of left lower eyelid, including canthus	1
'C44191'	Other specified malignant neoplasm of skin of unspecified eyelid, including canthus	1
'C44192'	Other specified malignant neoplasm of skin of right eyelid, including canthus	1
'C441921'	Other specified malignant neoplasm of skin of right upper eyelid, including canthus	1
'C441922'	Other specified malignant neoplasm of skin of right lower eyelid, including canthus	1
'C44199'	Other specified malignant neoplasm of skin of left eyelid, including canthus	1
'C441991'	Other specified malignant neoplasm of skin of left upper eyelid, including canthus	1
'C441992'	Other specified malignant neoplasm of skin of left lower eyelid, including canthus	1
'C44201'	Unspecified malignant neoplasm of skin of unspecified ear and external auricular canal	1
'C44202'	Unspecified malignant neoplasm of skin of right ear and external auricular canal	1
'C44209'	Unspecified malignant neoplasm of skin of left ear and external auricular canal	1
'C44291'	Other specified malignant neoplasm of skin of unspecified ear and external auricular canal	1
'C44292'	Other specified malignant neoplasm of skin of right ear and external auricular canal	1
'C44299'	Other specified malignant neoplasm of skin of left ear and external auricular canal	1
'C44300'	Unspecified malignant neoplasm of skin of unspecified part of face	1
'C44301'	Unspecified malignant neoplasm of skin of nose	1
'C44309'	Unspecified malignant neoplasm of skin of other parts of face	1
'C44390'	Other specified malignant neoplasm of skin of unspecified parts of face	1
'C44391'	Other specified malignant neoplasm of skin of nose	1
'C44399'	Other specified malignant neoplasm of skin of other parts of face	1
'C4440'	Unspecified malignant neoplasm of skin of scalp and neck	1
'C4449'	Other specified malignant neoplasm of skin of scalp and neck	1
'C44500'	Unspecified malignant neoplasm of anal skin	1
'C44501'	Unspecified malignant neoplasm of skin of breast	1
'C44509'	Unspecified malignant neoplasm of skin of other part of trunk	1
'C44590'	Other specified malignant neoplasm of anal skin	1
'C44591'	Other specified malignant neoplasm of skin of breast	1
'C44599'	Other specified malignant neoplasm of skin of other part of trunk	1
'C44601'	Unspecified malignant neoplasm of skin of unspecified upper limb, including shoulder	1
'C44602'	Unspecified malignant neoplasm of skin of right upper limb, including shoulder	1
'C44609'	Unspecified malignant neoplasm of skin of left upper limb, including shoulder	1
'C44691'	Other specified malignant neoplasm of skin of unspecified upper limb, including shoulder	1
'C44692'	Other specified malignant neoplasm of skin of right upper limb, including shoulder	1
'C44699'	Other specified malignant neoplasm of skin of left upper limb, including shoulder	1
'C44701'	Unspecified malignant neoplasm of skin of unspecified lower limb, including hip	1
'C44702'	Unspecified malignant neoplasm of skin of right lower limb, including hip	1
'C44709'	Unspecified malignant neoplasm of skin of left lower limb, including hip	1
'C44791'	Other specified malignant neoplasm of skin of unspecified lower limb, including hip	1
'C44792'	Other specified malignant neoplasm of skin of right lower limb, including hip	1
'C44799'	Other specified malignant neoplasm of skin of left lower limb, including hip	1
'C4480'	Unspecified malignant neoplasm of overlapping sites of skin	1
'C4489'	Other specified malignant neoplasm of overlapping sites of skin	1
'C4490'	Unspecified malignant neoplasm of skin, unspecified	1
'C4499'	Other specified malignant neoplasm of skin, unspecified	1
'C450'	Mesothelioma of pleura	1
'C451'	Mesothelioma of peritoneum	1
'C452'	Mesothelioma of pericardium	1
'C457'	Mesothelioma of other sites	1
'C459'	Mesothelioma, unspecified	1
'C460'	Kaposi's sarcoma of skin	1
'C461'	Kaposi's sarcoma of soft tissue	1
'C462'	Kaposi's sarcoma of palate	1
'C463'	Kaposi's sarcoma of lymph nodes	1
'C464'	Kaposi's sarcoma of gastrointestinal sites	1
'C4650'	Kaposi's sarcoma of unspecified lung	1
'C4651'	Kaposi's sarcoma of right lung	1
'C4652'	Kaposi's sarcoma of left lung	1
'C467'	Kaposi's sarcoma of other sites	1
'C469'	Kaposi's sarcoma, unspecified	1
'C470'	Malignant neoplasm of peripheral nerves of head, face and neck	1
'C4710'	Malignant neoplasm of peripheral nerves of unspecified upper limb, including shoulder	1
'C4711'	Malignant neoplasm of peripheral nerves of right upper limb, including shoulder	1
'C4712'	Malignant neoplasm of peripheral nerves of left upper limb, including shoulder	1
'C4720'	Malignant neoplasm of peripheral nerves of unspecified lower limb, including hip	1
'C4721'	Malignant neoplasm of peripheral nerves of right lower limb, including hip	1
'C4722'	Malignant neoplasm of peripheral nerves of left lower limb, including hip	1
'C473'	Malignant neoplasm of peripheral nerves of thorax	1
'C474'	Malignant neoplasm of peripheral nerves of abdomen	1
'C475'	Malignant neoplasm of peripheral nerves of pelvis	1
'C476'	Malignant neoplasm of peripheral nerves of trunk, unspecified	1
'C478'	Malignant neoplasm of overlapping sites of peripheral nerves and autonomic nervous system	1
'C479'	Malignant neoplasm of peripheral nerves and autonomic nervous system, unspecified	1
'C480'	Malignant neoplasm of retroperitoneum	1
'C481'	Malignant neoplasm of specified parts of peritoneum	1
'C482'	Malignant neoplasm of peritoneum, unspecified	1
'C488'	Malignant neoplasm of overlapping sites of retroperitoneum and peritoneum	1
'C490'	Malignant neoplasm of connective and soft tissue of head, face and neck	1
'C4910'	Malignant neoplasm of connective and soft tissue of unspecified upper limb, including shoulder	1
'C4911'	Malignant neoplasm of connective and soft tissue of right upper limb, including shoulder	1
'C4912'	Malignant neoplasm of connective and soft tissue of left upper limb, including shoulder	1
'C4920'	Malignant neoplasm of connective and soft tissue of unspecified lower limb, including hip	1
'C4921'	Malignant neoplasm of connective and soft tissue of right lower limb, including hip	1
'C4922'	Malignant neoplasm of connective and soft tissue of left lower limb, including hip	1
'C493'	Malignant neoplasm of connective and soft tissue of thorax	1
'C494'	Malignant neoplasm of connective and soft tissue of abdomen	1
'C495'	Malignant neoplasm of connective and soft tissue of pelvis	1
'C496'	Malignant neoplasm of connective and soft tissue of trunk, unspecified	1
'C498'	Malignant neoplasm of overlapping sites of connective and soft tissue	1
'C499'	Malignant neoplasm of connective and soft tissue, unspecified	1
'C49A0'	Gastrointestinal stromal tumor, unspecified site	1
'C49A1'	Gastrointestinal stromal tumor of esophagus	1
'C49A2'	Gastrointestinal stromal tumor of stomach	1
'C49A3'	Gastrointestinal stromal tumor of small intestine	1
'C49A4'	Gastrointestinal stromal tumor of large intestine	1
'C49A5'	Gastrointestinal stromal tumor of rectum	1
'C49A9'	Gastrointestinal stromal tumor of other sites	1
'C4A0'	Merkel cell carcinoma of lip	1
'C4A10'	Merkel cell carcinoma of unspecified eyelid, including canthus	1
'C4A11'	Merkel cell carcinoma of right eyelid, including canthus	1
'C4A111'	Merkel cell carcinoma of right upper eyelid, including canthus	1
'C4A112'	Merkel cell carcinoma of right lower eyelid, including canthus	1
'C4A12'	Merkel cell carcinoma of left eyelid, including canthus	1
'C4A121'	Merkel cell carcinoma of left upper eyelid, including canthus	1
'C4A122'	Merkel cell carcinoma of left lower eyelid, including canthus	1
'C4A20'	Merkel cell carcinoma of unspecified ear and external auricular canal	1
'C4A21'	Merkel cell carcinoma of right ear and external auricular canal	1
'C4A22'	Merkel cell carcinoma of left ear and external auricular canal	1
'C4A30'	Merkel cell carcinoma of unspecified part of face	1
'C4A31'	Merkel cell carcinoma of nose	1
'C4A39'	Merkel cell carcinoma of other parts of face	1
'C4A4'	Merkel cell carcinoma of scalp and neck	1
'C4A51'	Merkel cell carcinoma of anal skin	1
'C4A52'	Merkel cell carcinoma of skin of breast	1
'C4A59'	Merkel cell carcinoma of other part of trunk	1
'C4A60'	Merkel cell carcinoma of unspecified upper limb, including shoulder	1
'C4A61'	Merkel cell carcinoma of right upper limb, including shoulder	1
'C4A62'	Merkel cell carcinoma of left upper limb, including shoulder	1
'C4A70'	Merkel cell carcinoma of unspecified lower limb, including hip	1
'C4A71'	Merkel cell carcinoma of right lower limb, including hip	1
'C4A72'	Merkel cell carcinoma of left lower limb, including hip	1
'C4A8'	Merkel cell carcinoma of overlapping sites	1
'C4A9'	Merkel cell carcinoma, unspecified	1
'C50011'	Malignant neoplasm of nipple and areola, right female breast	1
'C50012'	Malignant neoplasm of nipple and areola, left female breast	1
'C50019'	Malignant neoplasm of nipple and areola, unspecified female breast	1
'C50021'	Malignant neoplasm of nipple and areola, right male breast	1
'C50022'	Malignant neoplasm of nipple and areola, left male breast	1
'C50029'	Malignant neoplasm of nipple and areola, unspecified male breast	1
'C50111'	Malignant neoplasm of central portion of right female breast	1
'C50112'	Malignant neoplasm of central portion of left female breast	1
'C50119'	Malignant neoplasm of central portion of unspecified female breast	1
'C50121'	Malignant neoplasm of central portion of right male breast	1
'C50122'	Malignant neoplasm of central portion of left male breast	1
'C50129'	Malignant neoplasm of central portion of unspecified male breast	1
'C50211'	Malignant neoplasm of upper-inner quadrant of right female breast	1
'C50212'	Malignant neoplasm of upper-inner quadrant of left female breast	1
'C50219'	Malignant neoplasm of upper-inner quadrant of unspecified female breast	1
'C50221'	Malignant neoplasm of upper-inner quadrant of right male breast	1
'C50222'	Malignant neoplasm of upper-inner quadrant of left male breast	1
'C50229'	Malignant neoplasm of upper-inner quadrant of unspecified male breast	1
'C50311'	Malignant neoplasm of lower-inner quadrant of right female breast	1
'C50312'	Malignant neoplasm of lower-inner quadrant of left female breast	1
'C50319'	Malignant neoplasm of lower-inner quadrant of unspecified female breast	1
'C50321'	Malignant neoplasm of lower-inner quadrant of right male breast	1
'C50322'	Malignant neoplasm of lower-inner quadrant of left male breast	1
'C50329'	Malignant neoplasm of lower-inner quadrant of unspecified male breast	1
'C50411'	Malignant neoplasm of upper-outer quadrant of right female breast	1
'C50412'	Malignant neoplasm of upper-outer quadrant of left female breast	1
'C50419'	Malignant neoplasm of upper-outer quadrant of unspecified female breast	1
'C50421'	Malignant neoplasm of upper-outer quadrant of right male breast	1
'C50422'	Malignant neoplasm of upper-outer quadrant of left male breast	1
'C50429'	Malignant neoplasm of upper-outer quadrant of unspecified male breast	1
'C50511'	Malignant neoplasm of lower-outer quadrant of right female breast	1
'C50512'	Malignant neoplasm of lower-outer quadrant of left female breast	1
'C50519'	Malignant neoplasm of lower-outer quadrant of unspecified female breast	1
'C50521'	Malignant neoplasm of lower-outer quadrant of right male breast	1
'C50522'	Malignant neoplasm of lower-outer quadrant of left male breast	1
'C50529'	Malignant neoplasm of lower-outer quadrant of unspecified male breast	1
'C50611'	Malignant neoplasm of axillary tail of right female breast	1
'C50612'	Malignant neoplasm of axillary tail of left female breast	1
'C50619'	Malignant neoplasm of axillary tail of unspecified female breast	1
'C50621'	Malignant neoplasm of axillary tail of right male breast	1
'C50622'	Malignant neoplasm of axillary tail of left male breast	1
'C50629'	Malignant neoplasm of axillary tail of unspecified male breast	1
'C50811'	Malignant neoplasm of overlapping sites of right female breast	1
'C50812'	Malignant neoplasm of overlapping sites of left female breast	1
'C50819'	Malignant neoplasm of overlapping sites of unspecified female breast	1
'C50821'	Malignant neoplasm of overlapping sites of right male breast	1
'C50822'	Malignant neoplasm of overlapping sites of left male breast	1
'C50829'	Malignant neoplasm of overlapping sites of unspecified male breast	1
'C50911'	Malignant neoplasm of unspecified site of right female breast	1
'C50912'	Malignant neoplasm of unspecified site of left female breast	1
'C50919'	Malignant neoplasm of unspecified site of unspecified female breast	1
'C50921'	Malignant neoplasm of unspecified site of right male breast	1
'C50922'	Malignant neoplasm of unspecified site of left male breast	1
'C50929'	Malignant neoplasm of unspecified site of unspecified male breast	1
'C510'	Malignant neoplasm of labium majus	1
'C511'	Malignant neoplasm of labium minus	1
'C512'	Malignant neoplasm of clitoris	1
'C518'	Malignant neoplasm of overlapping sites of vulva	1
'C519'	Malignant neoplasm of vulva, unspecified	1
'C52'	Malignant neoplasm of vagina	1
'C530'	Malignant neoplasm of endocervix	1
'C531'	Malignant neoplasm of exocervix	1
'C538'	Malignant neoplasm of overlapping sites of cervix uteri	1
'C539'	Malignant neoplasm of cervix uteri, unspecified	1
'C540'	Malignant neoplasm of isthmus uteri	1
'C541'	Malignant neoplasm of endometrium	1
'C542'	Malignant neoplasm of myometrium	1
'C543'	Malignant neoplasm of fundus uteri	1
'C548'	Malignant neoplasm of overlapping sites of corpus uteri	1
'C549'	Malignant neoplasm of corpus uteri, unspecified	1
'C55'	Malignant neoplasm of uterus, part unspecified	1
'C561'	Malignant neoplasm of right ovary	1
'C562'	Malignant neoplasm of left ovary	1
'C563'	Malignant neoplasm of bilateral ovaries	1
'C569'	Malignant neoplasm of unspecified ovary	1
'C5700'	Malignant neoplasm of unspecified fallopian tube	1
'C5701'	Malignant neoplasm of right fallopian tube	1
'C5702'	Malignant neoplasm of left fallopian tube	1
'C5710'	Malignant neoplasm of unspecified broad ligament	1
'C5711'	Malignant neoplasm of right broad ligament	1
'C5712'	Malignant neoplasm of left broad ligament	1
'C5720'	Malignant neoplasm of unspecified round ligament	1
'C5721'	Malignant neoplasm of right round ligament	1
'C5722'	Malignant neoplasm of left round ligament	1
'C573'	Malignant neoplasm of parametrium	1
'C574'	Malignant neoplasm of uterine adnexa, unspecified	1
'C577'	Malignant neoplasm of other specified female genital organs	1
'C578'	Malignant neoplasm of overlapping sites of female genital organs	1
'C579'	Malignant neoplasm of female genital organ, unspecified	1
'C58'	Malignant neoplasm of placenta	1
'C600'	Malignant neoplasm of prepuce	1
'C601'	Malignant neoplasm of glans penis	1
'C602'	Malignant neoplasm of body of penis	1
'C608'	Malignant neoplasm of overlapping sites of penis	1
'C609'	Malignant neoplasm of penis, unspecified	1
'C61'	Malignant neoplasm of prostate	1
'C6200'	Malignant neoplasm of unspecified undescended testis	1
'C6201'	Malignant neoplasm of undescended right testis	1
'C6202'	Malignant neoplasm of undescended left testis	1
'C6210'	Malignant neoplasm of unspecified descended testis	1
'C6211'	Malignant neoplasm of descended right testis	1
'C6212'	Malignant neoplasm of descended left testis	1
'C6290'	Malignant neoplasm of unspecified testis, unspecified whether descended or undescended	1
'C6291'	Malignant neoplasm of right testis, unspecified whether descended or undescended	1
'C6292'	Malignant neoplasm of left testis, unspecified whether descended or undescended	1
'C6300'	Malignant neoplasm of unspecified epididymis	1
'C6301'	Malignant neoplasm of right epididymis	1
'C6302'	Malignant neoplasm of left epididymis	1
'C6310'	Malignant neoplasm of unspecified spermatic cord	1
'C6311'	Malignant neoplasm of right spermatic cord	1
'C6312'	Malignant neoplasm of left spermatic cord	1
'C632'	Malignant neoplasm of scrotum	1
'C637'	Malignant neoplasm of other specified male genital organs	1
'C638'	Malignant neoplasm of overlapping sites of male genital organs	1
'C639'	Malignant neoplasm of male genital organ, unspecified	1
'C641'	Malignant neoplasm of right kidney, except renal pelvis	1
'C642'	Malignant neoplasm of left kidney, except renal pelvis	1
'C649'	Malignant neoplasm of unspecified kidney, except renal pelvis	1
'C651'	Malignant neoplasm of right renal pelvis	1
'C652'	Malignant neoplasm of left renal pelvis	1
'C659'	Malignant neoplasm of unspecified renal pelvis	1
'C661'	Malignant neoplasm of right ureter	1
'C662'	Malignant neoplasm of left ureter	1
'C669'	Malignant neoplasm of unspecified ureter	1
'C670'	Malignant neoplasm of trigone of bladder	1
'C671'	Malignant neoplasm of dome of bladder	1
'C672'	Malignant neoplasm of lateral wall of bladder	1
'C673'	Malignant neoplasm of anterior wall of bladder	1
'C674'	Malignant neoplasm of posterior wall of bladder	1
'C675'	Malignant neoplasm of bladder neck	1
'C676'	Malignant neoplasm of ureteric orifice	1
'C677'	Malignant neoplasm of urachus	1
'C678'	Malignant neoplasm of overlapping sites of bladder	1
'C679'	Malignant neoplasm of bladder, unspecified	1
'C680'	Malignant neoplasm of urethra	1
'C681'	Malignant neoplasm of paraurethral glands	1
'C688'	Malignant neoplasm of overlapping sites of urinary organs	1
'C689'	Malignant neoplasm of urinary organ, unspecified	1
'C6900'	Malignant neoplasm of unspecified conjunctiva	1
'C6901'	Malignant neoplasm of right conjunctiva	1
'C6902'	Malignant neoplasm of left conjunctiva	1
'C6910'	Malignant neoplasm of unspecified cornea	1
'C6911'	Malignant neoplasm of right cornea	1
'C6912'	Malignant neoplasm of left cornea	1
'C6920'	Malignant neoplasm of unspecified retina	1
'C6921'	Malignant neoplasm of right retina	1
'C6922'	Malignant neoplasm of left retina	1
'C6930'	Malignant neoplasm of unspecified choroid	1
'C6931'	Malignant neoplasm of right choroid	1
'C6932'	Malignant neoplasm of left choroid	1
'C6940'	Malignant neoplasm of unspecified ciliary body	1
'C6941'	Malignant neoplasm of right ciliary body	1
'C6942'	Malignant neoplasm of left ciliary body	1
'C6950'	Malignant neoplasm of unspecified lacrimal gland and duct	1
'C6951'	Malignant neoplasm of right lacrimal gland and duct	1
'C6952'	Malignant neoplasm of left lacrimal gland and duct	1
'C6960'	Malignant neoplasm of unspecified orbit	1
'C6961'	Malignant neoplasm of right orbit	1
'C6962'	Malignant neoplasm of left orbit	1
'C6980'	Malignant neoplasm of overlapping sites of unspecified eye and adnexa	1
'C6981'	Malignant neoplasm of overlapping sites of right eye and adnexa	1
'C6982'	Malignant neoplasm of overlapping sites of left eye and adnexa	1
'C6990'	Malignant neoplasm of unspecified site of unspecified eye	1
'C6991'	Malignant neoplasm of unspecified site of right eye	1
'C6992'	Malignant neoplasm of unspecified site of left eye	1
'C700'	Malignant neoplasm of cerebral meninges	1
'C701'	Malignant neoplasm of spinal meninges	1
'C709'	Malignant neoplasm of meninges, unspecified	1
'C710'	Malignant neoplasm of cerebrum, except lobes and ventricles	1
'C711'	Malignant neoplasm of frontal lobe	1
'C712'	Malignant neoplasm of temporal lobe	1
'C713'	Malignant neoplasm of parietal lobe	1
'C714'	Malignant neoplasm of occipital lobe	1
'C715'	Malignant neoplasm of cerebral ventricle	1
'C716'	Malignant neoplasm of cerebellum	1
'C717'	Malignant neoplasm of brain stem	1
'C718'	Malignant neoplasm of overlapping sites of brain	1
'C719'	Malignant neoplasm of brain, unspecified	1
'C720'	Malignant neoplasm of spinal cord	1
'C721'	Malignant neoplasm of cauda equina	1
'C7220'	Malignant neoplasm of unspecified olfactory nerve	1
'C7221'	Malignant neoplasm of right olfactory nerve	1
'C7222'	Malignant neoplasm of left olfactory nerve	1
'C7230'	Malignant neoplasm of unspecified optic nerve	1
'C7231'	Malignant neoplasm of right optic nerve	1
'C7232'	Malignant neoplasm of left optic nerve	1
'C7240'	Malignant neoplasm of unspecified acoustic nerve	1
'C7241'	Malignant neoplasm of right acoustic nerve	1
'C7242'	Malignant neoplasm of left acoustic nerve	1
'C7250'	Malignant neoplasm of unspecified cranial nerve	1
'C7259'	Malignant neoplasm of other cranial nerves	1
'C729'	Malignant neoplasm of central nervous system, unspecified	1
'C73'	Malignant neoplasm of thyroid gland	1
'C7400'	Malignant neoplasm of cortex of unspecified adrenal gland	1
'C7401'	Malignant neoplasm of cortex of right adrenal gland	1
'C7402'	Malignant neoplasm of cortex of left adrenal gland	1
'C7410'	Malignant neoplasm of medulla of unspecified adrenal gland	1
'C7411'	Malignant neoplasm of medulla of right adrenal gland	1
'C7412'	Malignant neoplasm of medulla of left adrenal gland	1
'C7490'	Malignant neoplasm of unspecified part of unspecified adrenal gland	1
'C7491'	Malignant neoplasm of unspecified part of right adrenal gland	1
'C7492'	Malignant neoplasm of unspecified part of left adrenal gland	1
'C750'	Malignant neoplasm of parathyroid gland	1
'C751'	Malignant neoplasm of pituitary gland	1
'C752'	Malignant neoplasm of craniopharyngeal duct	1
'C753'	Malignant neoplasm of pineal gland	1
'C754'	Malignant neoplasm of carotid body	1
'C755'	Malignant neoplasm of aortic body and other paraganglia	1
'C758'	Malignant neoplasm with pluriglandular involvement, unspecified	1
'C759'	Malignant neoplasm of endocrine gland, unspecified	1
'C760'	Malignant neoplasm of head, face and neck	1
'C761'	Malignant neoplasm of thorax	1
'C762'	Malignant neoplasm of abdomen	1
'C763'	Malignant neoplasm of pelvis	1
'C7640'	Malignant neoplasm of unspecified upper limb	1
'C7641'	Malignant neoplasm of right upper limb	1
'C7642'	Malignant neoplasm of left upper limb	1
'C7650'	Malignant neoplasm of unspecified lower limb	1
'C7651'	Malignant neoplasm of right lower limb	1
'C7652'	Malignant neoplasm of left lower limb	1
'C768'	Malignant neoplasm of other specified ill-defined sites	1
'C770'	Secondary and unspecified malignant neoplasm of lymph nodes of head, face and neck	1
'C771'	Secondary and unspecified malignant neoplasm of intrathoracic lymph nodes	1
'C772'	Secondary and unspecified malignant neoplasm of intra-abdominal lymph nodes	1
'C773'	Secondary and unspecified malignant neoplasm of axilla and upper limb lymph nodes	1
'C774'	Secondary and unspecified malignant neoplasm of inguinal and lower limb lymph nodes	1
'C775'	Secondary and unspecified malignant neoplasm of intrapelvic lymph nodes	1
'C778'	Secondary and unspecified malignant neoplasm of lymph nodes of multiple regions	1
'C779'	Secondary and unspecified malignant neoplasm of lymph node, unspecified	1
'C7800'	Secondary malignant neoplasm of unspecified lung	1
'C7801'	Secondary malignant neoplasm of right lung	1
'C7802'	Secondary malignant neoplasm of left lung	1
'C781'	Secondary malignant neoplasm of mediastinum	1
'C782'	Secondary malignant neoplasm of pleura	1
'C7830'	Secondary malignant neoplasm of unspecified respiratory organ	1
'C7839'	Secondary malignant neoplasm of other respiratory organs	1
'C784'	Secondary malignant neoplasm of small intestine	1
'C785'	Secondary malignant neoplasm of large intestine and rectum	1
'C786'	Secondary malignant neoplasm of retroperitoneum and peritoneum	1
'C787'	Secondary malignant neoplasm of liver and intrahepatic bile duct	1
'C7880'	Secondary malignant neoplasm of unspecified digestive organ	1
'C7889'	Secondary malignant neoplasm of other digestive organs	1
'C7900'	Secondary malignant neoplasm of unspecified kidney and renal pelvis	1
'C7901'	Secondary malignant neoplasm of right kidney and renal pelvis	1
'C7902'	Secondary malignant neoplasm of left kidney and renal pelvis	1
'C7910'	Secondary malignant neoplasm of unspecified urinary organs	1
'C7911'	Secondary malignant neoplasm of bladder	1
'C7919'	Secondary malignant neoplasm of other urinary organs	1
'C792'	Secondary malignant neoplasm of skin	1
'C7931'	Secondary malignant neoplasm of brain	1
'C7932'	Secondary malignant neoplasm of cerebral meninges	1
'C7940'	Secondary malignant neoplasm of unspecified part of nervous system	1
'C7949'	Secondary malignant neoplasm of other parts of nervous system	1
'C7951'	Secondary malignant neoplasm of bone	1
'C7952'	Secondary malignant neoplasm of bone marrow	1
'C7960'	Secondary malignant neoplasm of unspecified ovary	1
'C7961'	Secondary malignant neoplasm of right ovary	1
'C7962'	Secondary malignant neoplasm of left ovary	1
'C7963'	Secondary malignant neoplasm of bilateral ovaries	1
'C7970'	Secondary malignant neoplasm of unspecified adrenal gland	1
'C7971'	Secondary malignant neoplasm of right adrenal gland	1
'C7972'	Secondary malignant neoplasm of left adrenal gland	1
'C7981'	Secondary malignant neoplasm of breast	1
'C7982'	Secondary malignant neoplasm of genital organs	1
'C7989'	Secondary malignant neoplasm of other specified sites	1
'C799'	Secondary malignant neoplasm of unspecified site	1
'C7A00'	Malignant carcinoid tumor of unspecified site	1
'C7A010'	Malignant carcinoid tumor of the duodenum	1
'C7A011'	Malignant carcinoid tumor of the jejunum	1
'C7A012'	Malignant carcinoid tumor of the ileum	1
'C7A019'	Malignant carcinoid tumor of the small intestine, unspecified portion	1
'C7A020'	Malignant carcinoid tumor of the appendix	1
'C7A021'	Malignant carcinoid tumor of the cecum	1
'C7A022'	Malignant carcinoid tumor of the ascending colon	1
'C7A023'	Malignant carcinoid tumor of the transverse colon	1
'C7A024'	Malignant carcinoid tumor of the descending colon	1
'C7A025'	Malignant carcinoid tumor of the sigmoid colon	1
'C7A026'	Malignant carcinoid tumor of the rectum	1
'C7A029'	Malignant carcinoid tumor of the large intestine, unspecified portion	1
'C7A090'	Malignant carcinoid tumor of the bronchus and lung	1
'C7A091'	Malignant carcinoid tumor of the thymus	1
'C7A092'	Malignant carcinoid tumor of the stomach	1
'C7A093'	Malignant carcinoid tumor of the kidney	1
'C7A094'	Malignant carcinoid tumor of the foregut, unspecified	1
'C7A095'	Malignant carcinoid tumor of the midgut, unspecified	1
'C7A096'	Malignant carcinoid tumor of the hindgut, unspecified	1
'C7A098'	Malignant carcinoid tumors of other sites	1
'C7A1'	Malignant poorly differentiated neuroendocrine tumors	1
'C7A8'	Other malignant neuroendocrine tumors	1
'C7B00'	Secondary carcinoid tumors, unspecified site	1
'C7B01'	Secondary carcinoid tumors of distant lymph nodes	1
'C7B02'	Secondary carcinoid tumors of liver	1
'C7B03'	Secondary carcinoid tumors of bone	1
'C7B04'	Secondary carcinoid tumors of peritoneum	1
'C7B09'	Secondary carcinoid tumors of other sites	1
'C7B1'	Secondary Merkel cell carcinoma	1
'C7B8'	Other secondary neuroendocrine tumors	1
'C800'	Disseminated malignant neoplasm, unspecified	1
'C801'	Malignant (primary) neoplasm, unspecified	1
'C802'	Malignant neoplasm associated with transplanted organ	1
'C8100'	Nodular lymphocyte predominant Hodgkin lymphoma, unspecified site	1
'C8101'	Nodular lymphocyte predominant Hodgkin lymphoma, lymph nodes of head, face, and neck	1
'C8102'	Nodular lymphocyte predominant Hodgkin lymphoma, intrathoracic lymph nodes	1
'C8103'	Nodular lymphocyte predominant Hodgkin lymphoma, intra-abdominal lymph nodes	1
'C8104'	Nodular lymphocyte predominant Hodgkin lymphoma, lymph nodes of axilla and upper limb	1
'C8105'	Nodular lymphocyte predominant Hodgkin lymphoma, lymph nodes of inguinal region and lower limb	1
'C8106'	Nodular lymphocyte predominant Hodgkin lymphoma, intrapelvic lymph nodes	1
'C8107'	Nodular lymphocyte predominant Hodgkin lymphoma, spleen	1
'C8108'	Nodular lymphocyte predominant Hodgkin lymphoma, lymph nodes of multiple sites	1
'C8109'	Nodular lymphocyte predominant Hodgkin lymphoma, extranodal and solid organ sites	1
'C8110'	Nodular sclerosis Hodgkin lymphoma, unspecified site	1
'C8111'	Nodular sclerosis Hodgkin lymphoma, lymph nodes of head, face, and neck	1
'C8112'	Nodular sclerosis Hodgkin lymphoma, intrathoracic lymph nodes	1
'C8113'	Nodular sclerosis Hodgkin lymphoma, intra-abdominal lymph nodes	1
'C8114'	Nodular sclerosis Hodgkin lymphoma, lymph nodes of axilla and upper limb	1
'C8115'	Nodular sclerosis Hodgkin lymphoma, lymph nodes of inguinal region and lower limb	1
'C8116'	Nodular sclerosis Hodgkin lymphoma, intrapelvic lymph nodes	1
'C8117'	Nodular sclerosis Hodgkin lymphoma, spleen	1
'C8118'	Nodular sclerosis Hodgkin lymphoma, lymph nodes of multiple sites	1
'C8119'	Nodular sclerosis Hodgkin lymphoma, extranodal and solid organ sites	1
'C8120'	Mixed cellularity Hodgkin lymphoma, unspecified site	1
'C8121'	Mixed cellularity Hodgkin lymphoma, lymph nodes of head, face, and neck	1
'C8122'	Mixed cellularity Hodgkin lymphoma, intrathoracic lymph nodes	1
'C8123'	Mixed cellularity Hodgkin lymphoma, intra-abdominal lymph nodes	1
'C8124'	Mixed cellularity Hodgkin lymphoma, lymph nodes of axilla and upper limb	1
'C8125'	Mixed cellularity Hodgkin lymphoma, lymph nodes of inguinal region and lower limb	1
'C8126'	Mixed cellularity Hodgkin lymphoma, intrapelvic lymph nodes	1
'C8127'	Mixed cellularity Hodgkin lymphoma, spleen	1
'C8128'	Mixed cellularity Hodgkin lymphoma, lymph nodes of multiple sites	1
'C8129'	Mixed cellularity Hodgkin lymphoma, extranodal and solid organ sites	1
'C8130'	Lymphocyte depleted Hodgkin lymphoma, unspecified site	1
'C8131'	Lymphocyte depleted Hodgkin lymphoma, lymph nodes of head, face, and neck	1
'C8132'	Lymphocyte depleted Hodgkin lymphoma, intrathoracic lymph nodes	1
'C8133'	Lymphocyte depleted Hodgkin lymphoma, intra-abdominal lymph nodes	1
'C8134'	Lymphocyte depleted Hodgkin lymphoma, lymph nodes of axilla and upper limb	1
'C8135'	Lymphocyte depleted Hodgkin lymphoma, lymph nodes of inguinal region and lower limb	1
'C8136'	Lymphocyte depleted Hodgkin lymphoma, intrapelvic lymph nodes	1
'C8137'	Lymphocyte depleted Hodgkin lymphoma, spleen	1
'C8138'	Lymphocyte depleted Hodgkin lymphoma, lymph nodes of multiple sites	1
'C8139'	Lymphocyte depleted Hodgkin lymphoma, extranodal and solid organ sites	1
'C8140'	Lymphocyte-rich Hodgkin lymphoma, unspecified site	1
'C8141'	Lymphocyte-rich Hodgkin lymphoma, lymph nodes of head, face, and neck	1
'C8142'	Lymphocyte-rich Hodgkin lymphoma, intrathoracic lymph nodes	1
'C8143'	Lymphocyte-rich Hodgkin lymphoma, intra-abdominal lymph nodes	1
'C8144'	Lymphocyte-rich Hodgkin lymphoma, lymph nodes of axilla and upper limb	1
'C8145'	Lymphocyte-rich Hodgkin lymphoma, lymph nodes of inguinal region and lower limb	1
'C8146'	Lymphocyte-rich Hodgkin lymphoma, intrapelvic lymph nodes	1
'C8147'	Lymphocyte-rich Hodgkin lymphoma, spleen	1
'C8148'	Lymphocyte-rich Hodgkin lymphoma, lymph nodes of multiple sites	1
'C8149'	Lymphocyte-rich Hodgkin lymphoma, extranodal and solid organ sites	1
'C8170'	Other Hodgkin lymphoma, unspecified site	1
'C8171'	Other Hodgkin lymphoma, lymph nodes of head, face, and neck	1
'C8172'	Other Hodgkin lymphoma, intrathoracic lymph nodes	1
'C8173'	Other Hodgkin lymphoma, intra-abdominal lymph nodes	1
'C8174'	Other Hodgkin lymphoma, lymph nodes of axilla and upper limb	1
'C8175'	Other Hodgkin lymphoma, lymph nodes of inguinal region and lower limb	1
'C8176'	Other Hodgkin lymphoma, intrapelvic lymph nodes	1
'C8177'	Other Hodgkin lymphoma, spleen	1
'C8178'	Other Hodgkin lymphoma, lymph nodes of multiple sites	1
'C8179'	Other Hodgkin lymphoma, extranodal and solid organ sites	1
'C8190'	Hodgkin lymphoma, unspecified, unspecified site	1
'C8191'	Hodgkin lymphoma, unspecified, lymph nodes of head, face, and neck	1
'C8192'	Hodgkin lymphoma, unspecified, intrathoracic lymph nodes	1
'C8193'	Hodgkin lymphoma, unspecified, intra-abdominal lymph nodes	1
'C8194'	Hodgkin lymphoma, unspecified, lymph nodes of axilla and upper limb	1
'C8195'	Hodgkin lymphoma, unspecified, lymph nodes of inguinal region and lower limb	1
'C8196'	Hodgkin lymphoma, unspecified, intrapelvic lymph nodes	1
'C8197'	Hodgkin lymphoma, unspecified, spleen	1
'C8198'	Hodgkin lymphoma, unspecified, lymph nodes of multiple sites	1
'C8199'	Hodgkin lymphoma, unspecified, extranodal and solid organ sites	1
'C8200'	Follicular lymphoma grade I, unspecified site	1
'C8201'	Follicular lymphoma grade I, lymph nodes of head, face, and neck	1
'C8202'	Follicular lymphoma grade I, intrathoracic lymph nodes	1
'C8203'	Follicular lymphoma grade I, intra-abdominal lymph nodes	1
'C8204'	Follicular lymphoma grade I, lymph nodes of axilla and upper limb	1
'C8205'	Follicular lymphoma grade I, lymph nodes of inguinal region and lower limb	1
'C8206'	Follicular lymphoma grade I, intrapelvic lymph nodes	1
'C8207'	Follicular lymphoma grade I, spleen	1
'C8208'	Follicular lymphoma grade I, lymph nodes of multiple sites	1
'C8209'	Follicular lymphoma grade I, extranodal and solid organ sites	1
'C8210'	Follicular lymphoma grade II, unspecified site	1
'C8211'	Follicular lymphoma grade II, lymph nodes of head, face, and neck	1
'C8212'	Follicular lymphoma grade II, intrathoracic lymph nodes	1
'C8213'	Follicular lymphoma grade II, intra-abdominal lymph nodes	1
'C8214'	Follicular lymphoma grade II, lymph nodes of axilla and upper limb	1
'C8215'	Follicular lymphoma grade II, lymph nodes of inguinal region and lower limb	1
'C8216'	Follicular lymphoma grade II, intrapelvic lymph nodes	1
'C8217'	Follicular lymphoma grade II, spleen	1
'C8218'	Follicular lymphoma grade II, lymph nodes of multiple sites	1
'C8219'	Follicular lymphoma grade II, extranodal and solid organ sites	1
'C8220'	Follicular lymphoma grade III, unspecified, unspecified site	1
'C8221'	Follicular lymphoma grade III, unspecified, lymph nodes of head, face, and neck	1
'C8222'	Follicular lymphoma grade III, unspecified, intrathoracic lymph nodes	1
'C8223'	Follicular lymphoma grade III, unspecified, intra-abdominal lymph nodes	1
'C8224'	Follicular lymphoma grade III, unspecified, lymph nodes of axilla and upper limb	1
'C8225'	Follicular lymphoma grade III, unspecified, lymph nodes of inguinal region and lower limb	1
'C8226'	Follicular lymphoma grade III, unspecified, intrapelvic lymph nodes	1
'C8227'	Follicular lymphoma grade III, unspecified, spleen	1
'C8228'	Follicular lymphoma grade III, unspecified, lymph nodes of multiple sites	1
'C8229'	Follicular lymphoma grade III, unspecified, extranodal and solid organ sites	1
'C8230'	Follicular lymphoma grade IIIa, unspecified site	1
'C8231'	Follicular lymphoma grade IIIa, lymph nodes of head, face, and neck	1
'C8232'	Follicular lymphoma grade IIIa, intrathoracic lymph nodes	1
'C8233'	Follicular lymphoma grade IIIa, intra-abdominal lymph nodes	1
'C8234'	Follicular lymphoma grade IIIa, lymph nodes of axilla and upper limb	1
'C8235'	Follicular lymphoma grade IIIa, lymph nodes of inguinal region and lower limb	1
'C8236'	Follicular lymphoma grade IIIa, intrapelvic lymph nodes	1
'C8237'	Follicular lymphoma grade IIIa, spleen	1
'C8238'	Follicular lymphoma grade IIIa, lymph nodes of multiple sites	1
'C8239'	Follicular lymphoma grade IIIa, extranodal and solid organ sites	1
'C8240'	Follicular lymphoma grade IIIb, unspecified site	1
'C8241'	Follicular lymphoma grade IIIb, lymph nodes of head, face, and neck	1
'C8242'	Follicular lymphoma grade IIIb, intrathoracic lymph nodes	1
'C8243'	Follicular lymphoma grade IIIb, intra-abdominal lymph nodes	1
'C8244'	Follicular lymphoma grade IIIb, lymph nodes of axilla and upper limb	1
'C8245'	Follicular lymphoma grade IIIb, lymph nodes of inguinal region and lower limb	1
'C8246'	Follicular lymphoma grade IIIb, intrapelvic lymph nodes	1
'C8247'	Follicular lymphoma grade IIIb, spleen	1
'C8248'	Follicular lymphoma grade IIIb, lymph nodes of multiple sites	1
'C8249'	Follicular lymphoma grade IIIb, extranodal and solid organ sites	1
'C8250'	Diffuse follicle center lymphoma, unspecified site	1
'C8251'	Diffuse follicle center lymphoma, lymph nodes of head, face, and neck	1
'C8252'	Diffuse follicle center lymphoma, intrathoracic lymph nodes	1
'C8253'	Diffuse follicle center lymphoma, intra-abdominal lymph nodes	1
'C8254'	Diffuse follicle center lymphoma, lymph nodes of axilla and upper limb	1
'C8255'	Diffuse follicle center lymphoma, lymph nodes of inguinal region and lower limb	1
'C8256'	Diffuse follicle center lymphoma, intrapelvic lymph nodes	1
'C8257'	Diffuse follicle center lymphoma, spleen	1
'C8258'	Diffuse follicle center lymphoma, lymph nodes of multiple sites	1
'C8259'	Diffuse follicle center lymphoma, extranodal and solid organ sites	1
'C8260'	Cutaneous follicle center lymphoma, unspecified site	1
'C8261'	Cutaneous follicle center lymphoma, lymph nodes of head, face, and neck	1
'C8262'	Cutaneous follicle center lymphoma, intrathoracic lymph nodes	1
'C8263'	Cutaneous follicle center lymphoma, intra-abdominal lymph nodes	1
'C8264'	Cutaneous follicle center lymphoma, lymph nodes of axilla and upper limb	1
'C8265'	Cutaneous follicle center lymphoma, lymph nodes of inguinal region and lower limb	1
'C8266'	Cutaneous follicle center lymphoma, intrapelvic lymph nodes	1
'C8267'	Cutaneous follicle center lymphoma, spleen	1
'C8268'	Cutaneous follicle center lymphoma, lymph nodes of multiple sites	1
'C8269'	Cutaneous follicle center lymphoma, extranodal and solid organ sites	1
'C8280'	Other types of follicular lymphoma, unspecified site	1
'C8281'	Other types of follicular lymphoma, lymph nodes of head, face, and neck	1
'C8282'	Other types of follicular lymphoma, intrathoracic lymph nodes	1
'C8283'	Other types of follicular lymphoma, intra-abdominal lymph nodes	1
'C8284'	Other types of follicular lymphoma, lymph nodes of axilla and upper limb	1
'C8285'	Other types of follicular lymphoma, lymph nodes of inguinal region and lower limb	1
'C8286'	Other types of follicular lymphoma, intrapelvic lymph nodes	1
'C8287'	Other types of follicular lymphoma, spleen	1
'C8288'	Other types of follicular lymphoma, lymph nodes of multiple sites	1
'C8289'	Other types of follicular lymphoma, extranodal and solid organ sites	1
'C8290'	Follicular lymphoma, unspecified, unspecified site	1
'C8291'	Follicular lymphoma, unspecified, lymph nodes of head, face, and neck	1
'C8292'	Follicular lymphoma, unspecified, intrathoracic lymph nodes	1
'C8293'	Follicular lymphoma, unspecified, intra-abdominal lymph nodes	1
'C8294'	Follicular lymphoma, unspecified, lymph nodes of axilla and upper limb	1
'C8295'	Follicular lymphoma, unspecified, lymph nodes of inguinal region and lower limb	1
'C8296'	Follicular lymphoma, unspecified, intrapelvic lymph nodes	1
'C8297'	Follicular lymphoma, unspecified, spleen	1
'C8298'	Follicular lymphoma, unspecified, lymph nodes of multiple sites	1
'C8299'	Follicular lymphoma, unspecified, extranodal and solid organ sites	1
'C8300'	Small cell B-cell lymphoma, unspecified site	1
'C8301'	Small cell B-cell lymphoma, lymph nodes of head, face, and neck	1
'C8302'	Small cell B-cell lymphoma, intrathoracic lymph nodes	1
'C8303'	Small cell B-cell lymphoma, intra-abdominal lymph nodes	1
'C8304'	Small cell B-cell lymphoma, lymph nodes of axilla and upper limb	1
'C8305'	Small cell B-cell lymphoma, lymph nodes of inguinal region and lower limb	1
'C8306'	Small cell B-cell lymphoma, intrapelvic lymph nodes	1
'C8307'	Small cell B-cell lymphoma, spleen	1
'C8308'	Small cell B-cell lymphoma, lymph nodes of multiple sites	1
'C8309'	Small cell B-cell lymphoma, extranodal and solid organ sites	1
'C8310'	Mantle cell lymphoma, unspecified site	1
'C8311'	Mantle cell lymphoma, lymph nodes of head, face, and neck	1
'C8312'	Mantle cell lymphoma, intrathoracic lymph nodes	1
'C8313'	Mantle cell lymphoma, intra-abdominal lymph nodes	1
'C8314'	Mantle cell lymphoma, lymph nodes of axilla and upper limb	1
'C8315'	Mantle cell lymphoma, lymph nodes of inguinal region and lower limb	1
'C8316'	Mantle cell lymphoma, intrapelvic lymph nodes	1
'C8317'	Mantle cell lymphoma, spleen	1
'C8318'	Mantle cell lymphoma, lymph nodes of multiple sites	1
'C8319'	Mantle cell lymphoma, extranodal and solid organ sites	1
'C8330'	Diffuse large B-cell lymphoma, unspecified site	1
'C8331'	Diffuse large B-cell lymphoma, lymph nodes of head, face, and neck	1
'C8332'	Diffuse large B-cell lymphoma, intrathoracic lymph nodes	1
'C8333'	Diffuse large B-cell lymphoma, intra-abdominal lymph nodes	1
'C8334'	Diffuse large B-cell lymphoma, lymph nodes of axilla and upper limb	1
'C8335'	Diffuse large B-cell lymphoma, lymph nodes of inguinal region and lower limb	1
'C8336'	Diffuse large B-cell lymphoma, intrapelvic lymph nodes	1
'C8337'	Diffuse large B-cell lymphoma, spleen	1
'C8338'	Diffuse large B-cell lymphoma, lymph nodes of multiple sites	1
'C8339'	Diffuse large B-cell lymphoma, extranodal and solid organ sites	1
'C8350'	Lymphoblastic (diffuse) lymphoma, unspecified site	1
'C8351'	Lymphoblastic (diffuse) lymphoma, lymph nodes of head, face, and neck	1
'C8352'	Lymphoblastic (diffuse) lymphoma, intrathoracic lymph nodes	1
'C8353'	Lymphoblastic (diffuse) lymphoma, intra-abdominal lymph nodes	1
'C8354'	Lymphoblastic (diffuse) lymphoma, lymph nodes of axilla and upper limb	1
'C8355'	Lymphoblastic (diffuse) lymphoma, lymph nodes of inguinal region and lower limb	1
'C8356'	Lymphoblastic (diffuse) lymphoma, intrapelvic lymph nodes	1
'C8357'	Lymphoblastic (diffuse) lymphoma, spleen	1
'C8358'	Lymphoblastic (diffuse) lymphoma, lymph nodes of multiple sites	1
'C8359'	Lymphoblastic (diffuse) lymphoma, extranodal and solid organ sites	1
'C8370'	Burkitt lymphoma, unspecified site	1
'C8371'	Burkitt lymphoma, lymph nodes of head, face, and neck	1
'C8372'	Burkitt lymphoma, intrathoracic lymph nodes	1
'C8373'	Burkitt lymphoma, intra-abdominal lymph nodes	1
'C8374'	Burkitt lymphoma, lymph nodes of axilla and upper limb	1
'C8375'	Burkitt lymphoma, lymph nodes of inguinal region and lower limb	1
'C8376'	Burkitt lymphoma, intrapelvic lymph nodes	1
'C8377'	Burkitt lymphoma, spleen	1
'C8378'	Burkitt lymphoma, lymph nodes of multiple sites	1
'C8379'	Burkitt lymphoma, extranodal and solid organ sites	1
'C8380'	Other non-follicular lymphoma, unspecified site	1
'C8381'	Other non-follicular lymphoma, lymph nodes of head, face, and neck	1
'C8382'	Other non-follicular lymphoma, intrathoracic lymph nodes	1
'C8383'	Other non-follicular lymphoma, intra-abdominal lymph nodes	1
'C8384'	Other non-follicular lymphoma, lymph nodes of axilla and upper limb	1
'C8385'	Other non-follicular lymphoma, lymph nodes of inguinal region and lower limb	1
'C8386'	Other non-follicular lymphoma, intrapelvic lymph nodes	1
'C8387'	Other non-follicular lymphoma, spleen	1
'C8388'	Other non-follicular lymphoma, lymph nodes of multiple sites	1
'C8389'	Other non-follicular lymphoma, extranodal and solid organ sites	1
'C8390'	Non-follicular (diffuse) lymphoma, unspecified, unspecified site	1
'C8391'	Non-follicular (diffuse) lymphoma, unspecified, lymph nodes of head, face, and neck	1
'C8392'	Non-follicular (diffuse) lymphoma, unspecified, intrathoracic lymph nodes	1
'C8393'	Non-follicular (diffuse) lymphoma, unspecified, intra-abdominal lymph nodes	1
'C8394'	Non-follicular (diffuse) lymphoma, unspecified, lymph nodes of axilla and upper limb	1
'C8395'	Non-follicular (diffuse) lymphoma, unspecified, lymph nodes of inguinal region and lower limb	1
'C8396'	Non-follicular (diffuse) lymphoma, unspecified, intrapelvic lymph nodes	1
'C8397'	Non-follicular (diffuse) lymphoma, unspecified, spleen	1
'C8398'	Non-follicular (diffuse) lymphoma, unspecified, lymph nodes of multiple sites	1
'C8399'	Non-follicular (diffuse) lymphoma, unspecified, extranodal and solid organ sites	1
'C8400'	Mycosis fungoides, unspecified site	1
'C8401'	Mycosis fungoides, lymph nodes of head, face, and neck	1
'C8402'	Mycosis fungoides, intrathoracic lymph nodes	1
'C8403'	Mycosis fungoides, intra-abdominal lymph nodes	1
'C8404'	Mycosis fungoides, lymph nodes of axilla and upper limb	1
'C8405'	Mycosis fungoides, lymph nodes of inguinal region and lower limb	1
'C8406'	Mycosis fungoides, intrapelvic lymph nodes	1
'C8407'	Mycosis fungoides, spleen	1
'C8408'	Mycosis fungoides, lymph nodes of multiple sites	1
'C8409'	Mycosis fungoides, extranodal and solid organ sites	1
'C8410'	Sezary disease, unspecified site	1
'C8411'	Sezary disease, lymph nodes of head, face, and neck	1
'C8412'	Sezary disease, intrathoracic lymph nodes	1
'C8413'	Sezary disease, intra-abdominal lymph nodes	1
'C8414'	Sezary disease, lymph nodes of axilla and upper limb	1
'C8415'	Sezary disease, lymph nodes of inguinal region and lower limb	1
'C8416'	Sezary disease, intrapelvic lymph nodes	1
'C8417'	Sezary disease, spleen	1
'C8418'	Sezary disease, lymph nodes of multiple sites	1
'C8419'	Sezary disease, extranodal and solid organ sites	1
'C8440'	Peripheral T-cell lymphoma, not elsewhere classified, unspecified site	1
'C8441'	Peripheral T-cell lymphoma, not elsewhere classified, lymph nodes of head, face, and neck	1
'C8442'	Peripheral T-cell lymphoma, not elsewhere classified, intrathoracic lymph nodes	1
'C8443'	Peripheral T-cell lymphoma, not elsewhere classified, intra-abdominal lymph nodes	1
'C8444'	Peripheral T-cell lymphoma, not elsewhere classified, lymph nodes of axilla and upper limb	1
'C8445'	Peripheral T-cell lymphoma, not elsewhere classified, lymph nodes of inguinal region and lower limb	1
'C8446'	Peripheral T-cell lymphoma, not elsewhere classified, intrapelvic lymph nodes	1
'C8447'	Peripheral T-cell lymphoma, not elsewhere classified, spleen	1
'C8448'	Peripheral T-cell lymphoma, not elsewhere classified, lymph nodes of multiple sites	1
'C8449'	Peripheral T-cell lymphoma, not elsewhere classified, extranodal and solid organ sites	1
'C8460'	Anaplastic large cell lymphoma, ALK-positive, unspecified site	1
'C8461'	Anaplastic large cell lymphoma, ALK-positive, lymph nodes of head, face, and neck	1
'C8462'	Anaplastic large cell lymphoma, ALK-positive, intrathoracic lymph nodes	1
'C8463'	Anaplastic large cell lymphoma, ALK-positive, intra-abdominal lymph nodes	1
'C8464'	Anaplastic large cell lymphoma, ALK-positive, lymph nodes of axilla and upper limb	1
'C8465'	Anaplastic large cell lymphoma, ALK-positive, lymph nodes of inguinal region and lower limb	1
'C8466'	Anaplastic large cell lymphoma, ALK-positive, intrapelvic lymph nodes	1
'C8467'	Anaplastic large cell lymphoma, ALK-positive, spleen	1
'C8468'	Anaplastic large cell lymphoma, ALK-positive, lymph nodes of multiple sites	1
'C8469'	Anaplastic large cell lymphoma, ALK-positive, extranodal and solid organ sites	1
'C8470'	Anaplastic large cell lymphoma, ALK-negative, unspecified site	1
'C8471'	Anaplastic large cell lymphoma, ALK-negative, lymph nodes of head, face, and neck	1
'C8472'	Anaplastic large cell lymphoma, ALK-negative, intrathoracic lymph nodes	1
'C8473'	Anaplastic large cell lymphoma, ALK-negative, intra-abdominal lymph nodes	1
'C8474'	Anaplastic large cell lymphoma, ALK-negative, lymph nodes of axilla and upper limb	1
'C8475'	Anaplastic large cell lymphoma, ALK-negative, lymph nodes of inguinal region and lower limb	1
'C8476'	Anaplastic large cell lymphoma, ALK-negative, intrapelvic lymph nodes	1
'C8477'	Anaplastic large cell lymphoma, ALK-negative, spleen	1
'C8478'	Anaplastic large cell lymphoma, ALK-negative, lymph nodes of multiple sites	1
'C8479'	Anaplastic large cell lymphoma, ALK-negative, extranodal and solid organ sites	1
'C847A'	Anaplastic large cell lymphoma, ALK-negative, breast	1
'C8490'	Mature T/NK-cell lymphomas, unspecified, unspecified site	1
'C8491'	Mature T/NK-cell lymphomas, unspecified, lymph nodes of head, face, and neck	1
'C8492'	Mature T/NK-cell lymphomas, unspecified, intrathoracic lymph nodes	1
'C8493'	Mature T/NK-cell lymphomas, unspecified, intra-abdominal lymph nodes	1
'C8494'	Mature T/NK-cell lymphomas, unspecified, lymph nodes of axilla and upper limb	1
'C8495'	Mature T/NK-cell lymphomas, unspecified, lymph nodes of inguinal region and lower limb	1
'C8496'	Mature T/NK-cell lymphomas, unspecified, intrapelvic lymph nodes	1
'C8497'	Mature T/NK-cell lymphomas, unspecified, spleen	1
'C8498'	Mature T/NK-cell lymphomas, unspecified, lymph nodes of multiple sites	1
'C8499'	Mature T/NK-cell lymphomas, unspecified, extranodal and solid organ sites	1
'C84A0'	Cutaneous T-cell lymphoma, unspecified, unspecified site	1
'C84A1'	Cutaneous T-cell lymphoma, unspecified lymph nodes of head, face, and neck	1
'C84A2'	Cutaneous T-cell lymphoma, unspecified, intrathoracic lymph nodes	1
'C84A3'	Cutaneous T-cell lymphoma, unspecified, intra-abdominal lymph nodes	1
'C84A4'	Cutaneous T-cell lymphoma, unspecified, lymph nodes of axilla and upper limb	1
'C84A5'	Cutaneous T-cell lymphoma, unspecified, lymph nodes of inguinal region and lower limb	1
'C84A6'	Cutaneous T-cell lymphoma, unspecified, intrapelvic lymph nodes	1
'C84A7'	Cutaneous T-cell lymphoma, unspecified, spleen	1
'C84A8'	Cutaneous T-cell lymphoma, unspecified, lymph nodes of multiple sites	1
'C84A9'	Cutaneous T-cell lymphoma, unspecified, extranodal and solid organ sites	1
'C84Z0'	Other mature T/NK-cell lymphomas, unspecified site	1
'C84Z1'	Other mature T/NK-cell lymphomas, lymph nodes of head, face, and neck	1
'C84Z2'	Other mature T/NK-cell lymphomas, intrathoracic lymph nodes	1
'C84Z3'	Other mature T/NK-cell lymphomas, intra-abdominal lymph nodes	1
'C84Z4'	Other mature T/NK-cell lymphomas, lymph nodes of axilla and upper limb	1
'C84Z5'	Other mature T/NK-cell lymphomas, lymph nodes of inguinal region and lower limb	1
'C84Z6'	Other mature T/NK-cell lymphomas, intrapelvic lymph nodes	1
'C84Z7'	Other mature T/NK-cell lymphomas, spleen	1
'C84Z8'	Other mature T/NK-cell lymphomas, lymph nodes of multiple sites	1
'C84Z9'	Other mature T/NK-cell lymphomas, extranodal and solid organ sites	1
'C8510'	Unspecified B-cell lymphoma, unspecified site	1
'C8511'	Unspecified B-cell lymphoma, lymph nodes of head, face, and neck	1
'C8512'	Unspecified B-cell lymphoma, intrathoracic lymph nodes	1
'C8513'	Unspecified B-cell lymphoma, intra-abdominal lymph nodes	1
'C8514'	Unspecified B-cell lymphoma, lymph nodes of axilla and upper limb	1
'C8515'	Unspecified B-cell lymphoma, lymph nodes of inguinal region and lower limb	1
'C8516'	Unspecified B-cell lymphoma, intrapelvic lymph nodes	1
'C8517'	Unspecified B-cell lymphoma, spleen	1
'C8518'	Unspecified B-cell lymphoma, lymph nodes of multiple sites	1
'C8519'	Unspecified B-cell lymphoma, extranodal and solid organ sites	1
'C8520'	Mediastinal (thymic) large B-cell lymphoma, unspecified site	1
'C8521'	Mediastinal (thymic) large B-cell lymphoma, lymph nodes of head, face, and neck	1
'C8522'	Mediastinal (thymic) large B-cell lymphoma, intrathoracic lymph nodes	1
'C8523'	Mediastinal (thymic) large B-cell lymphoma, intra-abdominal lymph nodes	1
'C8524'	Mediastinal (thymic) large B-cell lymphoma, lymph nodes of axilla and upper limb	1
'C8525'	Mediastinal (thymic) large B-cell lymphoma, lymph nodes of inguinal region and lower limb	1
'C8526'	Mediastinal (thymic) large B-cell lymphoma, intrapelvic lymph nodes	1
'C8527'	Mediastinal (thymic) large B-cell lymphoma, spleen	1
'C8528'	Mediastinal (thymic) large B-cell lymphoma, lymph nodes of multiple sites	1
'C8529'	Mediastinal (thymic) large B-cell lymphoma, extranodal and solid organ sites	1
'C8580'	Other specified types of non-Hodgkin lymphoma, unspecified site	1
'C8581'	Other specified types of non-Hodgkin lymphoma, lymph nodes of head, face, and neck	1
'C8582'	Other specified types of non-Hodgkin lymphoma, intrathoracic lymph nodes	1
'C8583'	Other specified types of non-Hodgkin lymphoma, intra-abdominal lymph nodes	1
'C8584'	Other specified types of non-Hodgkin lymphoma, lymph nodes of axilla and upper limb	1
'C8585'	Other specified types of non-Hodgkin lymphoma, lymph nodes of inguinal region and lower limb	1
'C8586'	Other specified types of non-Hodgkin lymphoma, intrapelvic lymph nodes	1
'C8587'	Other specified types of non-Hodgkin lymphoma, spleen	1
'C8588'	Other specified types of non-Hodgkin lymphoma, lymph nodes of multiple sites	1
'C8589'	Other specified types of non-Hodgkin lymphoma, extranodal and solid organ sites	1
'C8590'	Non-Hodgkin lymphoma, unspecified, unspecified site	1
'C8591'	Non-Hodgkin lymphoma, unspecified, lymph nodes of head, face, and neck	1
'C8592'	Non-Hodgkin lymphoma, unspecified, intrathoracic lymph nodes	1
'C8593'	Non-Hodgkin lymphoma, unspecified, intra-abdominal lymph nodes	1
'C8594'	Non-Hodgkin lymphoma, unspecified, lymph nodes of axilla and upper limb	1
'C8595'	Non-Hodgkin lymphoma, unspecified, lymph nodes of inguinal region and lower limb	1
'C8596'	Non-Hodgkin lymphoma, unspecified, intrapelvic lymph nodes	1
'C8597'	Non-Hodgkin lymphoma, unspecified, spleen	1
'C8598'	Non-Hodgkin lymphoma, unspecified, lymph nodes of multiple sites	1
'C8599'	Non-Hodgkin lymphoma, unspecified, extranodal and solid organ sites	1
'C860'	Extranodal NK/T-cell lymphoma, nasal type	1
'C861'	Hepatosplenic T-cell lymphoma	1
'C862'	Enteropathy-type (intestinal) T-cell lymphoma	1
'C863'	Subcutaneous panniculitis-like T-cell lymphoma	1
'C864'	Blastic NK-cell lymphoma	1
'C865'	Angioimmunoblastic T-cell lymphoma	1
'C866'	Primary cutaneous CD30-positive T-cell proliferations	1
'C880'	Waldenstrom macroglobulinemia	1
'C882'	Heavy chain disease	1
'C883'	Immunoproliferative small intestinal disease	1
'C884'	Extranodal marginal zone B-cell lymphoma of mucosa-associated lymphoid tissue [MALT-lymphoma]	1
'C888'	Other malignant immunoproliferative diseases	1
'C889'	Malignant immunoproliferative disease, unspecified	1
'C9000'	Multiple myeloma not having achieved remission	1
'C9001'	Multiple myeloma in remission	1
'C9002'	Multiple myeloma in relapse	1
'C9010'	Plasma cell leukemia not having achieved remission	1
'C9011'	Plasma cell leukemia in remission	1
'C9012'	Plasma cell leukemia in relapse	1
'C9020'	Extramedullary plasmacytoma not having achieved remission	1
'C9021'	Extramedullary plasmacytoma in remission	1
'C9022'	Extramedullary plasmacytoma in relapse	1
'C9030'	Solitary plasmacytoma not having achieved remission	1
'C9031'	Solitary plasmacytoma in remission	1
'C9032'	Solitary plasmacytoma in relapse	1
'C9100'	Acute lymphoblastic leukemia not having achieved remission	1
'C9101'	Acute lymphoblastic leukemia, in remission	1
'C9102'	Acute lymphoblastic leukemia, in relapse	1
'C9110'	Chronic lymphocytic leukemia of B-cell type not having achieved remission	1
'C9111'	Chronic lymphocytic leukemia of B-cell type in remission	1
'C9112'	Chronic lymphocytic leukemia of B-cell type in relapse	1
'C9130'	Prolymphocytic leukemia of B-cell type not having achieved remission	1
'C9131'	Prolymphocytic leukemia of B-cell type, in remission	1
'C9132'	Prolymphocytic leukemia of B-cell type, in relapse	1
'C9140'	Hairy cell leukemia not having achieved remission	1
'C9141'	Hairy cell leukemia, in remission	1
'C9142'	Hairy cell leukemia, in relapse	1
'C9150'	Adult T-cell lymphoma/leukemia (HTLV-1-associated) not having achieved remission	1
'C9151'	Adult T-cell lymphoma/leukemia (HTLV-1-associated), in remission	1
'C9152'	Adult T-cell lymphoma/leukemia (HTLV-1-associated), in relapse	1
'C9160'	Prolymphocytic leukemia of T-cell type not having achieved remission	1
'C9161'	Prolymphocytic leukemia of T-cell type, in remission	1
'C9162'	Prolymphocytic leukemia of T-cell type, in relapse	1
'C9190'	Lymphoid leukemia, unspecified not having achieved remission	1
'C9191'	Lymphoid leukemia, unspecified, in remission	1
'C9192'	Lymphoid leukemia, unspecified, in relapse	1
'C91A0'	Mature B-cell leukemia Burkitt-type not having achieved remission	1
'C91A1'	Mature B-cell leukemia Burkitt-type, in remission	1
'C91A2'	Mature B-cell leukemia Burkitt-type, in relapse	1
'C91Z0'	Other lymphoid leukemia not having achieved remission	1
'C91Z1'	Other lymphoid leukemia, in remission	1
'C91Z2'	Other lymphoid leukemia, in relapse	1
'C9200'	Acute myeloblastic leukemia, not having achieved remission	1
'C9201'	Acute myeloblastic leukemia, in remission	1
'C9202'	Acute myeloblastic leukemia, in relapse	1
'C9210'	Chronic myeloid leukemia, BCR/ABL-positive, not having achieved remission	1
'C9211'	Chronic myeloid leukemia, BCR/ABL-positive, in remission	1
'C9212'	Chronic myeloid leukemia, BCR/ABL-positive, in relapse	1
'C9220'	Atypical chronic myeloid leukemia, BCR/ABL-negative, not having achieved remission	1
'C9221'	Atypical chronic myeloid leukemia, BCR/ABL-negative, in remission	1
'C9222'	Atypical chronic myeloid leukemia, BCR/ABL-negative, in relapse	1
'C9230'	Myeloid sarcoma, not having achieved remission	1
'C9231'	Myeloid sarcoma, in remission	1
'C9232'	Myeloid sarcoma, in relapse	1
'C9240'	Acute promyelocytic leukemia, not having achieved remission	1
'C9241'	Acute promyelocytic leukemia, in remission	1
'C9242'	Acute promyelocytic leukemia, in relapse	1
'C9250'	Acute myelomonocytic leukemia, not having achieved remission	1
'C9251'	Acute myelomonocytic leukemia, in remission	1
'C9252'	Acute myelomonocytic leukemia, in relapse	1
'C9260'	Acute myeloid leukemia with 11q23-abnormality not having achieved remission	1
'C9261'	Acute myeloid leukemia with 11q23-abnormality in remission	1
'C9262'	Acute myeloid leukemia with 11q23-abnormality in relapse	1
'C9290'	Myeloid leukemia, unspecified, not having achieved remission	1
'C9291'	Myeloid leukemia, unspecified in remission	1
'C9292'	Myeloid leukemia, unspecified in relapse	1
'C92A0'	Acute myeloid leukemia with multilineage dysplasia, not having achieved remission	1
'C92A1'	Acute myeloid leukemia with multilineage dysplasia, in remission	1
'C92A2'	Acute myeloid leukemia with multilineage dysplasia, in relapse	1
'C92Z0'	Other myeloid leukemia not having achieved remission	1
'C92Z1'	Other myeloid leukemia, in remission	1
'C92Z2'	Other myeloid leukemia, in relapse	1
'C9300'	Acute monoblastic/monocytic leukemia, not having achieved remission	1
'C9301'	Acute monoblastic/monocytic leukemia, in remission	1
'C9302'	Acute monoblastic/monocytic leukemia, in relapse	1
'C9310'	Chronic myelomonocytic leukemia not having achieved remission	1
'C9311'	Chronic myelomonocytic leukemia, in remission	1
'C9312'	Chronic myelomonocytic leukemia, in relapse	1
'C9330'	Juvenile myelomonocytic leukemia, not having achieved remission	1
'C9331'	Juvenile myelomonocytic leukemia, in remission	1
'C9332'	Juvenile myelomonocytic leukemia, in relapse	1
'C9390'	Monocytic leukemia, unspecified, not having achieved remission	1
'C9391'	Monocytic leukemia, unspecified in remission	1
'C9392'	Monocytic leukemia, unspecified in relapse	1
'C93Z0'	Other monocytic leukemia, not having achieved remission	1
'C93Z1'	Other monocytic leukemia, in remission	1
'C93Z2'	Other monocytic leukemia, in relapse	1
'C9400'	Acute erythroid leukemia, not having achieved remission	1
'C9401'	Acute erythroid leukemia, in remission	1
'C9402'	Acute erythroid leukemia, in relapse	1
'C9420'	Acute megakaryoblastic leukemia not having achieved remission	1
'C9421'	Acute megakaryoblastic leukemia, in remission	1
'C9422'	Acute megakaryoblastic leukemia, in relapse	1
'C9430'	Mast cell leukemia not having achieved remission	1
'C9431'	Mast cell leukemia, in remission	1
'C9432'	Mast cell leukemia, in relapse	1
'C9440'	Acute panmyelosis with myelofibrosis not having achieved remission	1
'C9441'	Acute panmyelosis with myelofibrosis, in remission	1
'C9442'	Acute panmyelosis with myelofibrosis, in relapse	1
'C946'	Myelodysplastic disease, not elsewhere classified	1
'C9480'	Other specified leukemias not having achieved remission	1
'C9481'	Other specified leukemias, in remission	1
'C9482'	Other specified leukemias, in relapse	1
'C9500'	Acute leukemia of unspecified cell type not having achieved remission	1
'C9501'	Acute leukemia of unspecified cell type, in remission	1
'C9502'	Acute leukemia of unspecified cell type, in relapse	1
'C9510'	Chronic leukemia of unspecified cell type not having achieved remission	1
'C9511'	Chronic leukemia of unspecified cell type, in remission	1
'C9512'	Chronic leukemia of unspecified cell type, in relapse	1
'C9590'	Leukemia, unspecified not having achieved remission	1
'C9591'	Leukemia, unspecified, in remission	1
'C9592'	Leukemia, unspecified, in relapse	1
'C960'	Multifocal and multisystemic (disseminated) Langerhans-cell histiocytosis	1
'C962'	Malignant mast cell tumor	1
'C9620'	Malignant mast cell neoplasm, unspecified	1
'C9621'	Aggressive systemic mastocytosis	1
'C9622'	Mast cell sarcoma	1
'C9629'	Other malignant mast cell neoplasm	1
'C964'	Sarcoma of dendritic cells (accessory cells)	1
'C965'	Multifocal and unisystemic Langerhans-cell histiocytosis	1
'C966'	Unifocal Langerhans-cell histiocytosis	1
'C969'	Malignant neoplasm of lymphoid, hematopoietic and related tissue, unspecified	1
'C96A'	Histiocytic sarcoma	1
'C96Z'	Other specified malignant neoplasms of lymphoid, hematopoietic and related tissue	1
'D0000'	Carcinoma in situ of oral cavity, unspecified site	1
'D0001'	Carcinoma in situ of labial mucosa and vermilion border	1
'D0002'	Carcinoma in situ of buccal mucosa	1
'D0003'	Carcinoma in situ of gingiva and edentulous alveolar ridge	1
'D0004'	Carcinoma in situ of soft palate	1
'D0005'	Carcinoma in situ of hard palate	1
'D0006'	Carcinoma in situ of floor of mouth	1
'D0007'	Carcinoma in situ of tongue	1
'D0008'	Carcinoma in situ of pharynx	1
'D001'	Carcinoma in situ of esophagus	1
'D002'	Carcinoma in situ of stomach	1
'D010'	Carcinoma in situ of colon	1
'D011'	Carcinoma in situ of rectosigmoid junction	1
'D012'	Carcinoma in situ of rectum	1
'D013'	Carcinoma in situ of anus and anal canal	1
'D0140'	Carcinoma in situ of unspecified part of intestine	1
'D0149'	Carcinoma in situ of other parts of intestine	1
'D015'	Carcinoma in situ of liver, gallbladder and bile ducts	1
'D017'	Carcinoma in situ of other specified digestive organs	1
'D019'	Carcinoma in situ of digestive organ, unspecified	1
'D020'	Carcinoma in situ of larynx	1
'D021'	Carcinoma in situ of trachea	1
'D0220'	Carcinoma in situ of unspecified bronchus and lung	1
'D0221'	Carcinoma in situ of right bronchus and lung	1
'D0222'	Carcinoma in situ of left bronchus and lung	1
'D023'	Carcinoma in situ of other parts of respiratory system	1
'D024'	Carcinoma in situ of respiratory system, unspecified	1
'D030'	Melanoma in situ of lip	1
'D0310'	Melanoma in situ of unspecified eyelid, including canthus	1
'D0311'	Melanoma in situ of right eyelid, including canthus	1
'D03111'	Melanoma in situ of right upper eyelid, including canthus	1
'D03112'	Melanoma in situ of right lower eyelid, including canthus	1
'D0312'	Melanoma in situ of left eyelid, including canthus	1
'D03121'	Melanoma in situ of left upper eyelid, including canthus	1
'D03122'	Melanoma in situ of left lower eyelid, including canthus	1
'D0320'	Melanoma in situ of unspecified ear and external auricular canal	1
'D0321'	Melanoma in situ of right ear and external auricular canal	1
'D0322'	Melanoma in situ of left ear and external auricular canal	1
'D0330'	Melanoma in situ of unspecified part of face	1
'D0339'	Melanoma in situ of other parts of face	1
'D034'	Melanoma in situ of scalp and neck	1
'D0351'	Melanoma in situ of anal skin	1
'D0352'	Melanoma in situ of breast (skin) (soft tissue)	1
'D0359'	Melanoma in situ of other part of trunk	1
'D0360'	Melanoma in situ of unspecified upper limb, including shoulder	1
'D0361'	Melanoma in situ of right upper limb, including shoulder	1
'D0362'	Melanoma in situ of left upper limb, including shoulder	1
'D0370'	Melanoma in situ of unspecified lower limb, including hip	1
'D0371'	Melanoma in situ of right lower limb, including hip	1
'D0372'	Melanoma in situ of left lower limb, including hip	1
'D038'	Melanoma in situ of other sites	1
'D039'	Melanoma in situ, unspecified	1
'D0500'	Lobular carcinoma in situ of unspecified breast	1
'D0501'	Lobular carcinoma in situ of right breast	1
'D0502'	Lobular carcinoma in situ of left breast	1
'D0510'	Intraductal carcinoma in situ of unspecified breast	1
'D0511'	Intraductal carcinoma in situ of right breast	1
'D0512'	Intraductal carcinoma in situ of left breast	1
'D0580'	Other specified type of carcinoma in situ of unspecified breast	1
'D0581'	Other specified type of carcinoma in situ of right breast	1
'D0582'	Other specified type of carcinoma in situ of left breast	1
'D0590'	Unspecified type of carcinoma in situ of unspecified breast	1
'D0591'	Unspecified type of carcinoma in situ of right breast	1
'D0592'	Unspecified type of carcinoma in situ of left breast	1
'D070'	Carcinoma in situ of endometrium	1
'D071'	Carcinoma in situ of vulva	1
'D072'	Carcinoma in situ of vagina	1
'D0730'	Carcinoma in situ of unspecified female genital organs	1
'D0739'	Carcinoma in situ of other female genital organs	1
'D074'	Carcinoma in situ of penis	1
'D075'	Carcinoma in situ of prostate	1
'D0760'	Carcinoma in situ of unspecified male genital organs	1
'D0761'	Carcinoma in situ of scrotum	1
'D0769'	Carcinoma in situ of other male genital organs	1
'D090'	Carcinoma in situ of bladder	1
'D0910'	Carcinoma in situ of unspecified urinary organ	1
'D0919'	Carcinoma in situ of other urinary organs	1
'D0920'	Carcinoma in situ of unspecified eye	1
'D0921'	Carcinoma in situ of right eye	1
'D0922'	Carcinoma in situ of left eye	1
'D093'	Carcinoma in situ of thyroid and other endocrine glands	1
'D098'	Carcinoma in situ of other specified sites	1
'D099'	Carcinoma in situ, unspecified	1
'D320'	Benign neoplasm of cerebral meninges	1
'D321'	Benign neoplasm of spinal meninges	1
'D329'	Benign neoplasm of meninges, unspecified	1
'D330'	Benign neoplasm of brain, supratentorial	1
'D331'	Benign neoplasm of brain, infratentorial	1
'D332'	Benign neoplasm of brain, unspecified	1
'D333'	Benign neoplasm of cranial nerves	1
'D420'	Neoplasm of uncertain behavior of cerebral meninges	1
'D421'	Neoplasm of uncertain behavior of spinal meninges	1
'D429'	Neoplasm of uncertain behavior of meninges, unspecified	1
'D430'	Neoplasm of uncertain behavior of brain, supratentorial	1
'D431'	Neoplasm of uncertain behavior of brain, infratentorial	1
'D432'	Neoplasm of uncertain behavior of brain, unspecified	1
'D433'	Neoplasm of uncertain behavior of cranial nerves	1
'D434'	Neoplasm of uncertain behavior of spinal cord	1
'D438'	Neoplasm of uncertain behavior of other specified parts of central nervous system	1
'D439'	Neoplasm of uncertain behavior of central nervous system, unspecified	1
'D45'	Polycythemia vera	1
'D469'	Myelodysplastic syndrome, unspecified	1
'D47Z1'	Post-transplant lymphoproliferative disorder (PTLD)	1
'D496'	Neoplasm of unspecified behavior of brain	1
'D500'	Iron deficiency anemia secondary to blood loss (chronic)	1
'D501'	Sideropenic dysphagia	1
'D508'	Other iron deficiency anemias	1
'D509'	Iron deficiency anemia, unspecified	1
'D510'	Vitamin B12 deficiency anemia due to intrinsic factor deficiency	1
'D511'	Vitamin B12 deficiency anemia due to selective vitamin B12 malabsorption with proteinuria	1
'D512'	Transcobalamin II deficiency	1
'D513'	Other dietary vitamin B12 deficiency anemia	1
'D518'	Other vitamin B12 deficiency anemias	1
'D519'	Vitamin B12 deficiency anemia, unspecified	1
'D520'	Dietary folate deficiency anemia	1
'D521'	Drug-induced folate deficiency anemia	1
'D528'	Other folate deficiency anemias	1
'D529'	Folate deficiency anemia, unspecified	1
'D530'	Protein deficiency anemia	1
'D531'	Other megaloblastic anemias, not elsewhere classified	1
'D532'	Scorbutic anemia	1
'D538'	Other specified nutritional anemias	1
'D539'	Nutritional anemia, unspecified	1
'D550'	Anemia due to glucose-6-phosphate dehydrogenase [G6PD] deficiency	1
'D551'	Anemia due to other disorders of glutathione metabolism	1
'D552'	Anemia due to disorders of glycolytic enzymes	1
'D5521'	Anemia due to pyruvate kinase deficiency	1
'D5529'	Anemia due to other disorders of glycolytic enzymes	1
'D553'	Anemia due to disorders of nucleotide metabolism	1
'D558'	Other anemias due to enzyme disorders	1
'D559'	Anemia due to enzyme disorder, unspecified	1
'D560'	Alpha thalassemia	1
'D561'	Beta thalassemia	1
'D562'	Delta-beta thalassemia	1
'D563'	Thalassemia minor	1
'D564'	Hereditary persistence of fetal hemoglobin [HPFH]	1
'D565'	Hemoglobin E-beta thalassemia	1
'D568'	Other thalassemias	1
'D569'	Thalassemia, unspecified	1
'D5700'	Hb-SS disease with crisis, unspecified	1
'D5701'	Hb-SS disease with acute chest syndrome	1
'D5702'	Hb-SS disease with splenic sequestration	1
'D5703'	Hb-SS disease with cerebral vascular involvement	1
'D5704'	Hb-SS disease with dactylitis	1
'D5709'	Hb-SS disease with crisis with other specified complication	1
'D571'	Sickle-cell disease without crisis	1
'D5720'	Sickle-cell/Hb-C disease without crisis	1
'D57211'	Sickle-cell/Hb-C disease with acute chest syndrome	1
'D57212'	Sickle-cell/Hb-C disease with splenic sequestration	1
'D57213'	Sickle-cell/Hb-C disease with cerebral vascular involvement	1
'D57214'	Sickle-cell/Hb-C disease with dactylitis	1
'D57218'	Sickle-cell/Hb-C disease with crisis with other specified complication	1
'D57219'	Sickle-cell/Hb-C disease with crisis, unspecified	1
'D573'	Sickle-cell trait	1
'D5740'	Sickle-cell thalassemia without crisis	1
'D57411'	Sickle-cell thalassemia, unspecified, with acute chest syndrome	1
'D57412'	Sickle-cell thalassemia, unspecified, with splenic sequestration	1
'D57413'	Sickle-cell thalassemia, unspecified, with cerebral vascular involvement	1
'D57414'	Sickle-cell thalassemia, unspecified, with dactylitis	1
'D57418'	Sickle-cell thalassemia, unspecified, with crisis with other specified complication	1
'D57419'	Sickle-cell thalassemia, unspecified, with crisis	1
'D5742'	Sickle-cell thalassemia beta zero without crisis	1
'D57431'	Sickle-cell thalassemia beta zero with acute chest syndrome	1
'D57432'	Sickle-cell thalassemia beta zero with splenic sequestration	1
'D57433'	Sickle-cell thalassemia beta zero with cerebral vascular involvement	1
'D57434'	Sickle-cell thalassemia beta zero with dactylitis	1
'D57438'	Sickle-cell thalassemia beta zero with crisis with other specified complication	1
'D57439'	Sickle-cell thalassemia beta zero with crisis, unspecified	1
'D5744'	Sickle-cell thalassemia beta plus without crisis	1
'D57451'	Sickle-cell thalassemia beta plus with acute chest syndrome	1
'D57452'	Sickle-cell thalassemia beta plus with splenic sequestration	1
'D57453'	Sickle-cell thalassemia beta plus with cerebral vascular involvement	1
'D57454 '	Sickle-cell thalassemia beta plus with dactylitis	1
'D57458'	Sickle-cell thalassemia beta plus with crisis with other specified complication	1
'D57459'	Sickle-cell thalassemia beta plus with crisis, unspecified	1
'D5780'	Other sickle-cell disorders without crisis	1
'D57811'	Other sickle-cell disorders with acute chest syndrome	1
'D57812'	Other sickle-cell disorders with splenic sequestration	1
'D57813'	Other sickle-cell disorders with cerebral vascular involvement	1
'D57814'	Other sickle-cell disorders with dactylitis	1
'D57818'	Other sickle-cell disorders with crisis with other specified complication	1
'D57819'	Other sickle-cell disorders with crisis, unspecified	1
'D580'	Hereditary spherocytosis	1
'D581'	Hereditary elliptocytosis	1
'D582'	Other hemoglobinopathies	1
'D588'	Other specified hereditary hemolytic anemias	1
'D589'	Hereditary hemolytic anemia, unspecified	1
'D5932'	Hereditary hemolytic-uremic syndrome	1
'D595'	Paroxysmal nocturnal hemoglobinuria [Marchiafava-Micheli]	1
'D596'	Hemoglobinuria due to hemolysis from other external causes	1
'D600'	Chronic acquired pure red cell aplasia	1
'D601'	Transient acquired pure red cell aplasia	1
'D608'	Other acquired pure red cell aplasias	1
'D609'	Acquired pure red cell aplasia, unspecified	1
'D6101'	Constitutional (pure) red blood cell aplasia	1
'D6102'	Shwachman-Diamond syndrome	1
'D6109'	Other constitutional aplastic anemia	1
'D611'	Drug-induced aplastic anemia	1
'D612'	Aplastic anemia due to other external agents	1
'D613'	Idiopathic aplastic anemia	1
'D61810'	Antineoplastic chemotherapy induced pancytopenia	1
'D61818'	Other pancytopenia	1
'D6182'	Myelophthisis	1
'D6189'	Other specified aplastic anemias and other bone marrow failure syndromes	1
'D619'	Aplastic anemia, unspecified	1
'D630'	Anemia in neoplastic disease	1
'D631'	Anemia in chronic kidney disease	1
'D638'	Anemia in other chronic diseases classified elsewhere	1
'D640'	Hereditary sideroblastic anemia	1
'D644'	Congenital dyserythropoietic anemia	1
'D6481'	Anemia due to antineoplastic chemotherapy	1
'D649'	Anemia, unspecified	1
'D66'	Hereditary factor VIII deficiency	1
'D67'	Hereditary factor IX deficiency	1
'D680'	Von Willebrand's disease	1
'D6800'	Von Willebrand disease, unspecified	1
'D6801'	Von Willebrand disease, type 1	1
'D68020'	Von Willebrand disease, type 2A	1
'D68021'	Von Willebrand disease, type 2B	1
'D68022'	Von Willebrand disease, type 2M	1
'D68023'	Von Willebrand disease, type 2N	1
'D68029'	Von Willebrand disease, type 2, unspecified	1
'D6803'	Von Willebrand disease, type 3	1
'D6804'	Acquired von Willebrand disease	1
'D6809'	Other von Willebrand disease	1
'D681'	Hereditary factor XI deficiency	1
'D682'	Hereditary deficiency of other clotting factors	1
'D68311'	Acquired hemophilia	1
'D68312'	Antiphospholipid antibody with hemorrhagic disorder	1
'D68318'	Other hemorrhagic disorder due to intrinsic circulating anticoagulants, antibodies, or inhibitors	1
'D6832'	Hemorrhagic disorder due to extrinsic circulating anticoagulants	1
'D684'	Acquired coagulation factor deficiency	1
'D6851'	Activated protein C resistance	1
'D6852'	Prothrombin gene mutation	1
'D6859'	Other primary thrombophilia	1
'D6861'	Antiphospholipid syndrome	1
'D6862'	Lupus anticoagulant syndrome	1
'D6869'	Other thrombophilia	1
'D688'	Other specified coagulation defects	1
'D689'	Coagulation defect, unspecified	1
'D691'	Qualitative platelet defects	1
'D693'	Immune thrombocytopenic purpura	1
'D6941'	Evans syndrome	1
'D6942'	Congenital and hereditary thrombocytopenia purpura	1
'D6949'	Other primary thrombocytopenia	1
'D6951'	Posttransfusion purpura	1
'D698'	Other specified hemorrhagic conditions	1
'D699'	Hemorrhagic condition, unspecified	1
'D700'	Congenital agranulocytosis	1
'D701'	Agranulocytosis secondary to cancer chemotherapy	1
'D704'	Cyclic neutropenia	1
'D71'	Functional disorders of polymorphonuclear neutrophils	1
'D720'	Genetic anomalies of leukocytes	1
'D721'	Eosinophilia	1
'D72110'	Idiopathic hypereosinophilic syndrome [IHES]	1
'D72111'	Lymphocytic Variant Hypereosinophilic Syndrome [LHES]	1
'D72118'	Other hypereosinophilic syndrome	1
'D72119'	Hypereosinophilic syndrome [HES], unspecified	1
'D72810'	Lymphocytopenia	1
'D72822'	Plasmacytosis	1
'D72824'	Basophilia	1
'D730'	Hyposplenism	1
'D731'	Hypersplenism	1
'D732'	Chronic congestive splenomegaly	1
'D7381'	Neutropenic splenomegaly	1
'D740'	Congenital methemoglobinemia	1
'D748'	Other methemoglobinemias	1
'D749'	Methemoglobinemia, unspecified	1
'D750'	Familial erythrocytosis	1
'D751'	Secondary polycythemia	1
'D7581'	Myelofibrosis	1
'D7584'	Other platelet-activating anti-PF4 disorders	1
'D7589'	Other specified diseases of blood and blood-forming organs	1
'D75A'	Glucose-6-phosphate dehydrogenase (G6PD) deficiency without anemia	1
'D761'	Hemophagocytic lymphohistiocytosis	1
'D762'	Hemophagocytic syndrome, infection-associated	1
'D763'	Other histiocytosis syndromes	1
'D800'	Hereditary hypogammaglobulinemia	1
'D801'	Nonfamilial hypogammaglobulinemia	1
'D802'	Selective deficiency of immunoglobulin A [IgA]	1
'D803'	Selective deficiency of immunoglobulin G [IgG] subclasses	1
'D804'	Selective deficiency of immunoglobulin M [IgM]	1
'D805'	Immunodeficiency with increased immunoglobulin M [IgM]	1
'D806'	Antibody deficiency with near-normal immunoglobulins or with hyperimmunoglobulinemia	1
'D807'	Transient hypogammaglobulinemia of infancy	1
'D808'	Other immunodeficiencies with predominantly antibody defects	1
'D809'	Immunodeficiency with predominantly antibody defects, unspecified	1
'D810'	Severe combined immunodeficiency [SCID] with reticular dysgenesis	1
'D811'	Severe combined immunodeficiency [SCID] with low T- and B-cell numbers	1
'D812'	Severe combined immunodeficiency [SCID] with low or normal B-cell numbers	1
'D813'	Adenosine deaminase [ADA] deficiency	1
'D8130'	Adenosine deaminase deficiency, unspecified	1
'D8131'	Severe combined immunodeficiency due to adenosine deaminase deficiency	1
'D8132'	Adenosine deaminase 2 deficiency	1
'D8139'	Other adenosine deaminase deficiency	1
'D814'	Nezelof's syndrome	1
'D815'	Purine nucleoside phosphorylase [PNP] deficiency	1
'D816'	Major histocompatibility complex class I deficiency	1
'D817'	Major histocompatibility complex class II deficiency	1
'D81810'	Biotinidase deficiency	1
'D81818'	Other biotin-dependent carboxylase deficiency	1
'D81819'	Biotin-dependent carboxylase deficiency, unspecified	1
'D8182'	Activated Phosphoinositide 3-kinase Delta Syndrome [APDS]	1
'D8189'	Other combined immunodeficiencies	1
'D819'	Combined immunodeficiency, unspecified	1
'D820'	Wiskott-Aldrich syndrome	1
'D821'	Di George's syndrome	1
'D822'	Immunodeficiency with short-limbed stature	1
'D823'	Immunodeficiency following hereditary defective response to Epstein-Barr virus	1
'D824'	Hyperimmunoglobulin E [IgE] syndrome	1
'D828'	Immunodeficiency associated with other specified major defects	1
'D829'	Immunodeficiency associated with major defect, unspecified	1
'D830'	Common variable immunodeficiency with predominant abnormalities of B-cell numbers and function	1
'D831'	Common variable immunodeficiency with predominant immunoregulatory T-cell disorders	1
'D832'	Common variable immunodeficiency with autoantibodies to B- or T-cells	1
'D838'	Other common variable immunodeficiencies	1
'D839'	Common variable immunodeficiency, unspecified	1
'D840'	Lymphocyte function antigen-1 [LFA-1] defect	1
'D841'	Defects in the complement system	1
'D848'	Other specified immunodeficiencies	1
'D8481'	Immunodeficiency due to conditions classified elsewhere	1
'D84822'	Immunodeficiency due to external causes	1
'D8489'	Other immunodeficiencies	1
'D849'	Immunodeficiency, unspecified	1
'D860'	Sarcoidosis of lung	1
'D861'	Sarcoidosis of lymph nodes	1
'D862'	Sarcoidosis of lung with sarcoidosis of lymph nodes	1
'D863'	Sarcoidosis of skin	1
'D8681'	Sarcoid meningitis	1
'D8682'	Multiple cranial nerve palsies in sarcoidosis	1
'D8683'	Sarcoid iridocyclitis	1
'D8684'	Sarcoid pyelonephritis	1
'D8685'	Sarcoid myocarditis	1
'D8686'	Sarcoid arthropathy	1
'D8687'	Sarcoid myositis	1
'D8689'	Sarcoidosis of other sites	1
'D869'	Sarcoidosis, unspecified	1
'D890'	Polyclonal hypergammaglobulinemia	1
'D891'	Cryoglobulinemia	1
'D892'	Hypergammaglobulinemia, unspecified	1
'D893'	Immune reconstitution syndrome	1
'D8940'	Mast cell activation, unspecified	1
'D8941'	Monoclonal mast cell activation syndrome	1
'D8942'	Idiopathic mast cell activation syndrome	1
'D8943'	Secondary mast cell activation	1
'D8944'	Hereditary alpha tryptasemia	1
'D8949'	Other mast cell activation disorder	1
'D89810'	Acute graft-versus-host disease	1
'D89811'	Chronic graft-versus-host disease	1
'D89812'	Acute on chronic graft-versus-host disease	1
'D89813'	Graft-versus-host disease, unspecified	1
'D8982'	Autoimmune lymphoproliferative syndrome [ALPS]	1
'D8984'	IgG4-related disease	1
'D8989'	Other specified disorders involving the immune mechanism, not elsewhere classified	1
'D899'	Disorder involving the immune mechanism, unspecified	1
'E000'	Congenital iodine-deficiency syndrome, neurological type	1
'E001'	Congenital iodine-deficiency syndrome, myxedematous type	1
'E002'	Congenital iodine-deficiency syndrome, mixed type	1
'E009'	Congenital iodine-deficiency syndrome, unspecified	1
'E010'	Iodine-deficiency related diffuse (endemic) goiter	1
'E011'	Iodine-deficiency related multinodular (endemic) goiter	1
'E012'	Iodine-deficiency related (endemic) goiter, unspecified	1
'E018'	Other iodine-deficiency related thyroid disorders and allied conditions	1
'E02'	Subclinical iodine-deficiency hypothyroidism	1
'E030'	Congenital hypothyroidism with diffuse goiter	1
'E031'	Congenital hypothyroidism without goiter	1
'E032'	Hypothyroidism due to medicaments and other exogenous substances	1
'E033'	Postinfectious hypothyroidism	1
'E034'	Atrophy of thyroid (acquired)	1
'E035'	Myxedema coma	1
'E038'	Other specified hypothyroidism	1
'E039'	Hypothyroidism, unspecified	1
'E040'	Nontoxic diffuse goiter	1
'E041'	Nontoxic single thyroid nodule	1
'E042'	Nontoxic multinodular goiter	1
'E048'	Other specified nontoxic goiter	1
'E049'	Nontoxic goiter, unspecified	1
'E0500'	Thyrotoxicosis with diffuse goiter without thyrotoxic crisis or storm	1
'E0501'	Thyrotoxicosis with diffuse goiter with thyrotoxic crisis or storm	1
'E0510'	Thyrotoxicosis with toxic single thyroid nodule without thyrotoxic crisis or storm	1
'E0511'	Thyrotoxicosis with toxic single thyroid nodule with thyrotoxic crisis or storm	1
'E0520'	Thyrotoxicosis with toxic multinodular goiter without thyrotoxic crisis or storm	1
'E0521'	Thyrotoxicosis with toxic multinodular goiter with thyrotoxic crisis or storm	1
'E0530'	Thyrotoxicosis from ectopic thyroid tissue without thyrotoxic crisis or storm	1
'E0531'	Thyrotoxicosis from ectopic thyroid tissue with thyrotoxic crisis or storm	1
'E0540'	Thyrotoxicosis factitia without thyrotoxic crisis or storm	1
'E0541'	Thyrotoxicosis factitia with thyrotoxic crisis or storm	1
'E0580'	Other thyrotoxicosis without thyrotoxic crisis or storm	1
'E0581'	Other thyrotoxicosis with thyrotoxic crisis or storm	1
'E0590'	Thyrotoxicosis, unspecified without thyrotoxic crisis or storm	1
'E0591'	Thyrotoxicosis, unspecified with thyrotoxic crisis or storm	1
'E062'	Chronic thyroiditis with transient thyrotoxicosis	1
'E063'	Autoimmune thyroiditis	1
'E065'	Other chronic thyroiditis	1
'E071'	Dyshormogenetic goiter	1
'E0800'	Diabetes mellitus due to underlying condition with hyperosmolarity without nonketotic hyperglycemic-hyperosmolar coma (NKHHC)	1
'E0801'	Diabetes mellitus due to underlying condition with hyperosmolarity with coma	1
'E0810'	Diabetes mellitus due to underlying condition with ketoacidosis without coma	1
'E0811'	Diabetes mellitus due to underlying condition with ketoacidosis with coma	1
'E0821'	Diabetes mellitus due to underlying condition with diabetic nephropathy	1
'E0822'	Diabetes mellitus due to underlying condition with diabetic chronic kidney disease	1
'E0829'	Diabetes mellitus due to underlying condition with other diabetic kidney complication	1
'E08311'	Diabetes mellitus due to underlying condition with unspecified diabetic retinopathy with macular edema	1
'E08319'	Diabetes mellitus due to underlying condition with unspecified diabetic retinopathy without macular edema	1
'E08321'	Diabetes mellitus due to underlying condition with mild nonproliferative diabetic retinopathy with macular edema	1
'E083211'	Diabetes mellitus due to underlying condition with mild nonproliferative diabetic retinopathy with macular edema, right eye	1
'E083212'	Diabetes mellitus due to underlying condition with mild nonproliferative diabetic retinopathy with macular edema, left eye	1
'E083213'	Diabetes mellitus due to underlying condition with mild nonproliferative diabetic retinopathy with macular edema, bilateral	1
'E083219'	Diabetes mellitus due to underlying condition with mild nonproliferative diabetic retinopathy with macular edema, unspecified eye	1
'E08329'	Diabetes mellitus due to underlying condition with mild nonproliferative diabetic retinopathy without macular edema	1
'E083291'	Diabetes mellitus due to underlying condition with mild nonproliferative diabetic retinopathy without macular edema, right eye	1
'E083292'	Diabetes mellitus due to underlying condition with mild nonproliferative diabetic retinopathy without macular edema, left eye	1
'E083293'	Diabetes mellitus due to underlying condition with mild nonproliferative diabetic retinopathy without macular edema, bilateral	1
'E083299'	Diabetes mellitus due to underlying condition with mild nonproliferative diabetic retinopathy without macular edema, unspecified eye	1
'E08331'	Diabetes mellitus due to underlying condition with moderate nonproliferative diabetic retinopathy with macular edema	1
'E083311'	Diabetes mellitus due to underlying condition with moderate nonproliferative diabetic retinopathy with macular edema, right eye	1
'E083312'	Diabetes mellitus due to underlying condition with moderate nonproliferative diabetic retinopathy with macular edema, left eye	1
'E083313'	Diabetes mellitus due to underlying condition with moderate nonproliferative diabetic retinopathy with macular edema, bilateral	1
'E083319'	Diabetes mellitus due to underlying condition with moderate nonproliferative diabetic retinopathy with macular edema, unspecified eye	1
'E08339'	Diabetes mellitus due to underlying condition with moderate nonproliferative diabetic retinopathy without macular edema	1
'E083391'	Diabetes mellitus due to underlying condition with moderate nonproliferative diabetic retinopathy without macular edema, right eye	1
'E083392'	Diabetes mellitus due to underlying condition with moderate nonproliferative diabetic retinopathy without macular edema, left eye	1
'E083393'	Diabetes mellitus due to underlying condition with moderate nonproliferative diabetic retinopathy without macular edema, bilateral	1
'E083399'	Diabetes mellitus due to underlying condition with moderate nonproliferative diabetic retinopathy without macular edema, unspecified eye	1
'E08341'	Diabetes mellitus due to underlying condition with severe nonproliferative diabetic retinopathy with macular edema	1
'E083411'	Diabetes mellitus due to underlying condition with severe nonproliferative diabetic retinopathy with macular edema, right eye	1
'E083412'	Diabetes mellitus due to underlying condition with severe nonproliferative diabetic retinopathy with macular edema, left eye	1
'E083413'	Diabetes mellitus due to underlying condition with severe nonproliferative diabetic retinopathy with macular edema, bilateral	1
'E083419'	Diabetes mellitus due to underlying condition with severe nonproliferative diabetic retinopathy with macular edema, unspecified eye	1
'E08349'	Diabetes mellitus due to underlying condition with severe nonproliferative diabetic retinopathy without macular edema	1
'E083491'	Diabetes mellitus due to underlying condition with severe nonproliferative diabetic retinopathy without macular edema, right eye	1
'E083492'	Diabetes mellitus due to underlying condition with severe nonproliferative diabetic retinopathy without macular edema, left eye	1
'E083493'	Diabetes mellitus due to underlying condition with severe nonproliferative diabetic retinopathy without macular edema, bilateral	1
'E083499'	Diabetes mellitus due to underlying condition with severe nonproliferative diabetic retinopathy without macular edema, unspecified eye	1
'E08351'	Diabetes mellitus due to underlying condition with proliferative diabetic retinopathy with macular edema	1
'E083511'	Diabetes mellitus due to underlying condition with proliferative diabetic retinopathy with macular edema, right eye	1
'E083512'	Diabetes mellitus due to underlying condition with proliferative diabetic retinopathy with macular edema, left eye	1
'E083513'	Diabetes mellitus due to underlying condition with proliferative diabetic retinopathy with macular edema, bilateral	1
'E083519'	Diabetes mellitus due to underlying condition with proliferative diabetic retinopathy with macular edema, unspecified eye	1
'E083521'	Diabetes mellitus due to underlying condition with proliferative diabetic retinopathy with traction retinal detachment involving the macula, right eye	1
'E083522'	Diabetes mellitus due to underlying condition with proliferative diabetic retinopathy with traction retinal detachment involving the macula, left eye	1
'E083523'	Diabetes mellitus due to underlying condition with proliferative diabetic retinopathy with traction retinal detachment involving the macula, bilateral	1
'E083529'	Diabetes mellitus due to underlying condition with proliferative diabetic retinopathy with traction retinal detachment involving the macula, unspecified eye	1
'E083531'	Diabetes mellitus due to underlying condition with proliferative diabetic retinopathy with traction retinal detachment not involving the macula, right eye	1
'E083532'	Diabetes mellitus due to underlying condition with proliferative diabetic retinopathy with traction retinal detachment not involving the macula, left eye	1
'E083533'	Diabetes mellitus due to underlying condition with proliferative diabetic retinopathy with traction retinal detachment not involving the macula, bilateral	1
'E083539'	Diabetes mellitus due to underlying condition with proliferative diabetic retinopathy with traction retinal detachment not involving the macula, unspecified eye	1
'E083541'	Diabetes mellitus due to underlying condition with proliferative diabetic retinopathy with combined traction retinal detachment and rhegmatogenous retinal detachment, right eye	1
'E083542'	Diabetes mellitus due to underlying condition with proliferative diabetic retinopathy with combined traction retinal detachment and rhegmatogenous retinal detachment, left eye	1
'E083543'	Diabetes mellitus due to underlying condition with proliferative diabetic retinopathy with combined traction retinal detachment and rhegmatogenous retinal detachment, bilateral	1
'E083549'	Diabetes mellitus due to underlying condition with proliferative diabetic retinopathy with combined traction retinal detachment and rhegmatogenous retinal detachment, unspecified eye	1
'E083551'	Diabetes mellitus due to underlying condition with stable proliferative diabetic retinopathy, right eye	1
'E083552'	Diabetes mellitus due to underlying condition with stable proliferative diabetic retinopathy, left eye	1
'E083553'	Diabetes mellitus due to underlying condition with stable proliferative diabetic retinopathy, bilateral	1
'E083559'	Diabetes mellitus due to underlying condition with stable proliferative diabetic retinopathy, unspecified eye	1
'E08359'	Diabetes mellitus due to underlying condition with proliferative diabetic retinopathy without macular edema	1
'E083591'	Diabetes mellitus due to underlying condition with proliferative diabetic retinopathy without macular edema, right eye	1
'E083592'	Diabetes mellitus due to underlying condition with proliferative diabetic retinopathy without macular edema, left eye	1
'E083593'	Diabetes mellitus due to underlying condition with proliferative diabetic retinopathy without macular edema, bilateral	1
'E083599'	Diabetes mellitus due to underlying condition with proliferative diabetic retinopathy without macular edema, unspecified eye	1
'E0836'	Diabetes mellitus due to underlying condition with diabetic cataract	1
'E0837X1'	Diabetes mellitus due to underlying condition with diabetic macular edema, resolved following treatment, right eye	1
'E0837X2'	Diabetes mellitus due to underlying condition with diabetic macular edema, resolved following treatment, left eye	1
'E0837X3'	Diabetes mellitus due to underlying condition with diabetic macular edema, resolved following treatment, bilateral	1
'E0837X9'	Diabetes mellitus due to underlying condition with diabetic macular edema, resolved following treatment, unspecified eye	1
'E0839'	Diabetes mellitus due to underlying condition with other diabetic ophthalmic complication	1
'E0840'	Diabetes mellitus due to underlying condition with diabetic neuropathy, unspecified	1
'E0841'	Diabetes mellitus due to underlying condition with diabetic mononeuropathy	1
'E0842'	Diabetes mellitus due to underlying condition with diabetic polyneuropathy	1
'E0843'	Diabetes mellitus due to underlying condition with diabetic autonomic (poly)neuropathy	1
'E0844'	Diabetes mellitus due to underlying condition with diabetic amyotrophy	1
'E0849'	Diabetes mellitus due to underlying condition with other diabetic neurological complication	1
'E0851'	Diabetes mellitus due to underlying condition with diabetic peripheral angiopathy without gangrene	1
'E0852'	Diabetes mellitus due to underlying condition with diabetic peripheral angiopathy with gangrene	1
'E0859'	Diabetes mellitus due to underlying condition with other circulatory complications	1
'E08610'	Diabetes mellitus due to underlying condition with diabetic neuropathic arthropathy	1
'E08618'	Diabetes mellitus due to underlying condition with other diabetic arthropathy	1
'E08620'	Diabetes mellitus due to underlying condition with diabetic dermatitis	1
'E08621'	Diabetes mellitus due to underlying condition with foot ulcer	1
'E08622'	Diabetes mellitus due to underlying condition with other skin ulcer	1
'E08628'	Diabetes mellitus due to underlying condition with other skin complications	1
'E08630'	Diabetes mellitus due to underlying condition with periodontal disease	1
'E08638'	Diabetes mellitus due to underlying condition with other oral complications	1
'E08641'	Diabetes mellitus due to underlying condition with hypoglycemia with coma	1
'E08649'	Diabetes mellitus due to underlying condition with hypoglycemia without coma	1
'E0865'	Diabetes mellitus due to underlying condition with hyperglycemia	1
'E0869'	Diabetes mellitus due to underlying condition with other specified complication	1
'E088'	Diabetes mellitus due to underlying condition with unspecified complications	1
'E089'	Diabetes mellitus due to underlying condition without complications	1
'E0900'	Drug or chemical induced diabetes mellitus with hyperosmolarity without nonketotic hyperglycemic-hyperosmolar coma (NKHHC)	1
'E0901'	Drug or chemical induced diabetes mellitus with hyperosmolarity with coma	1
'E0910'	Drug or chemical induced diabetes mellitus with ketoacidosis without coma	1
'E0911'	Drug or chemical induced diabetes mellitus with ketoacidosis with coma	1
'E0921'	Drug or chemical induced diabetes mellitus with diabetic nephropathy	1
'E0922'	Drug or chemical induced diabetes mellitus with diabetic chronic kidney disease	1
'E0929'	Drug or chemical induced diabetes mellitus with other diabetic kidney complication	1
'E09311'	Drug or chemical induced diabetes mellitus with unspecified diabetic retinopathy with macular edema	1
'E09319'	Drug or chemical induced diabetes mellitus with unspecified diabetic retinopathy without macular edema	1
'E09321'	Drug or chemical induced diabetes mellitus with mild nonproliferative diabetic retinopathy with macular edema	1
'E093211'	Drug or chemical induced diabetes mellitus with mild nonproliferative diabetic retinopathy with macular edema, right eye	1
'E093212'	Drug or chemical induced diabetes mellitus with mild nonproliferative diabetic retinopathy with macular edema, left eye	1
'E093213'	Drug or chemical induced diabetes mellitus with mild nonproliferative diabetic retinopathy with macular edema, bilateral	1
'E093219'	Drug or chemical induced diabetes mellitus with mild nonproliferative diabetic retinopathy with macular edema, unspecified eye	1
'E09329'	Drug or chemical induced diabetes mellitus with mild nonproliferative diabetic retinopathy without macular edema	1
'E093291'	Drug or chemical induced diabetes mellitus with mild nonproliferative diabetic retinopathy without macular edema, right eye	1
'E093292'	Drug or chemical induced diabetes mellitus with mild nonproliferative diabetic retinopathy without macular edema, left eye	1
'E093293'	Drug or chemical induced diabetes mellitus with mild nonproliferative diabetic retinopathy without macular edema, bilateral	1
'E093299'	Drug or chemical induced diabetes mellitus with mild nonproliferative diabetic retinopathy without macular edema, unspecified eye	1
'E09331'	Drug or chemical induced diabetes mellitus with moderate nonproliferative diabetic retinopathy with macular edema	1
'E093311'	Drug or chemical induced diabetes mellitus with moderate nonproliferative diabetic retinopathy with macular edema, right eye	1
'E093312'	Drug or chemical induced diabetes mellitus with moderate nonproliferative diabetic retinopathy with macular edema, left eye	1
'E093313'	Drug or chemical induced diabetes mellitus with moderate nonproliferative diabetic retinopathy with macular edema, bilateral	1
'E093319'	Drug or chemical induced diabetes mellitus with moderate nonproliferative diabetic retinopathy with macular edema, unspecified eye	1
'E09339'	Drug or chemical induced diabetes mellitus with moderate nonproliferative diabetic retinopathy without macular edema	1
'E093391'	Drug or chemical induced diabetes mellitus with moderate nonproliferative diabetic retinopathy without macular edema, right eye	1
'E093392'	Drug or chemical induced diabetes mellitus with moderate nonproliferative diabetic retinopathy without macular edema, left eye	1
'E093393'	Drug or chemical induced diabetes mellitus with moderate nonproliferative diabetic retinopathy without macular edema, bilateral	1
'E093399'	Drug or chemical induced diabetes mellitus with moderate nonproliferative diabetic retinopathy without macular edema, unspecified eye	1
'E09341'	Drug or chemical induced diabetes mellitus with severe nonproliferative diabetic retinopathy with macular edema	1
'E093411'	Drug or chemical induced diabetes mellitus with severe nonproliferative diabetic retinopathy with macular edema, right eye	1
'E093412'	Drug or chemical induced diabetes mellitus with severe nonproliferative diabetic retinopathy with macular edema, left eye	1
'E093413'	Drug or chemical induced diabetes mellitus with severe nonproliferative diabetic retinopathy with macular edema, bilateral	1
'E093419'	Drug or chemical induced diabetes mellitus with severe nonproliferative diabetic retinopathy with macular edema, unspecified eye	1
'E09349'	Drug or chemical induced diabetes mellitus with severe nonproliferative diabetic retinopathy without macular edema	1
'E093491'	Drug or chemical induced diabetes mellitus with severe nonproliferative diabetic retinopathy without macular edema, right eye	1
'E093492'	Drug or chemical induced diabetes mellitus with severe nonproliferative diabetic retinopathy without macular edema, left eye	1
'E093493'	Drug or chemical induced diabetes mellitus with severe nonproliferative diabetic retinopathy without macular edema, bilateral	1
'E093499'	Drug or chemical induced diabetes mellitus with severe nonproliferative diabetic retinopathy without macular edema, unspecified eye	1
'E09351'	Drug or chemical induced diabetes mellitus with proliferative diabetic retinopathy with macular edema	1
'E093511'	Drug or chemical induced diabetes mellitus with proliferative diabetic retinopathy with macular edema, right eye	1
'E093512'	Drug or chemical induced diabetes mellitus with proliferative diabetic retinopathy with macular edema, left eye	1
'E093513'	Drug or chemical induced diabetes mellitus with proliferative diabetic retinopathy with macular edema, bilateral	1
'E093519'	Drug or chemical induced diabetes mellitus with proliferative diabetic retinopathy with macular edema, unspecified eye	1
'E093521'	Drug or chemical induced diabetes mellitus with proliferative diabetic retinopathy with traction retinal detachment involving the macula, right eye	1
'E093522'	Drug or chemical induced diabetes mellitus with proliferative diabetic retinopathy with traction retinal detachment involving the macula, left eye	1
'E093523'	Drug or chemical induced diabetes mellitus with proliferative diabetic retinopathy with traction retinal detachment involving the macula, bilateral	1
'E093529'	Drug or chemical induced diabetes mellitus with proliferative diabetic retinopathy with traction retinal detachment involving the macula, unspecified eye	1
'E093531'	Drug or chemical induced diabetes mellitus with proliferative diabetic retinopathy with traction retinal detachment not involving the macula, right eye	1
'E093532'	Drug or chemical induced diabetes mellitus with proliferative diabetic retinopathy with traction retinal detachment not involving the macula, left eye	1
'E093533'	Drug or chemical induced diabetes mellitus with proliferative diabetic retinopathy with traction retinal detachment not involving the macula, bilateral	1
'E093539'	Drug or chemical induced diabetes mellitus with proliferative diabetic retinopathy with traction retinal detachment not involving the macula, unspecified eye	1
'E093541'	Drug or chemical induced diabetes mellitus with proliferative diabetic retinopathy with combined traction retinal detachment and rhegmatogenous retinal detachment, right eye	1
'E093542'	Drug or chemical induced diabetes mellitus with proliferative diabetic retinopathy with combined traction retinal detachment and rhegmatogenous retinal detachment, left eye	1
'E093543'	Drug or chemical induced diabetes mellitus with proliferative diabetic retinopathy with combined traction retinal detachment and rhegmatogenous retinal detachment, bilateral	1
'E093549'	Drug or chemical induced diabetes mellitus with proliferative diabetic retinopathy with combined traction retinal detachment and rhegmatogenous retinal detachment, unspecified eye	1
'E093551'	Drug or chemical induced diabetes mellitus with stable proliferative diabetic retinopathy, right eye	1
'E093552'	Drug or chemical induced diabetes mellitus with stable proliferative diabetic retinopathy, left eye	1
'E093553'	Drug or chemical induced diabetes mellitus with stable proliferative diabetic retinopathy, bilateral	1
'E093559'	Drug or chemical induced diabetes mellitus with stable proliferative diabetic retinopathy, unspecified eye	1
'E09359'	Drug or chemical induced diabetes mellitus with proliferative diabetic retinopathy without macular edema	1
'E093591'	Drug or chemical induced diabetes mellitus with proliferative diabetic retinopathy without macular edema, right eye	1
'E093592'	Drug or chemical induced diabetes mellitus with proliferative diabetic retinopathy without macular edema, left eye	1
'E093593'	Drug or chemical induced diabetes mellitus with proliferative diabetic retinopathy without macular edema, bilateral	1
'E093599'	Drug or chemical induced diabetes mellitus with proliferative diabetic retinopathy without macular edema, unspecified eye	1
'E0936'	Drug or chemical induced diabetes mellitus with diabetic cataract	1
'E0937X1'	Drug or chemical induced diabetes mellitus with diabetic macular edema, resolved following treatment, right eye	1
'E0937X2'	Drug or chemical induced diabetes mellitus with diabetic macular edema, resolved following treatment, left eye	1
'E0937X3'	Drug or chemical induced diabetes mellitus with diabetic macular edema, resolved following treatment, bilateral	1
'E0937X9'	Drug or chemical induced diabetes mellitus with diabetic macular edema, resolved following treatment, unspecified eye	1
'E0939'	Drug or chemical induced diabetes mellitus with other diabetic ophthalmic complication	1
'E0940'	Drug or chemical induced diabetes mellitus with neurological complications with diabetic neuropathy, unspecified	1
'E0941'	Drug or chemical induced diabetes mellitus with neurological complications with diabetic mononeuropathy	1
'E0942'	Drug or chemical induced diabetes mellitus with neurological complications with diabetic polyneuropathy	1
'E0943'	Drug or chemical induced diabetes mellitus with neurological complications with diabetic autonomic (poly)neuropathy	1
'E0944'	Drug or chemical induced diabetes mellitus with neurological complications with diabetic amyotrophy	1
'E0949'	Drug or chemical induced diabetes mellitus with neurological complications with other diabetic neurological complication	1
'E0951'	Drug or chemical induced diabetes mellitus with diabetic peripheral angiopathy without gangrene	1
'E0952'	Drug or chemical induced diabetes mellitus with diabetic peripheral angiopathy with gangrene	1
'E0959'	Drug or chemical induced diabetes mellitus with other circulatory complications	1
'E09610'	Drug or chemical induced diabetes mellitus with diabetic neuropathic arthropathy	1
'E09618'	Drug or chemical induced diabetes mellitus with other diabetic arthropathy	1
'E09620'	Drug or chemical induced diabetes mellitus with diabetic dermatitis	1
'E09621'	Drug or chemical induced diabetes mellitus with foot ulcer	1
'E09622'	Drug or chemical induced diabetes mellitus with other skin ulcer	1
'E09628'	Drug or chemical induced diabetes mellitus with other skin complications	1
'E09630'	Drug or chemical induced diabetes mellitus with periodontal disease	1
'E09638'	Drug or chemical induced diabetes mellitus with other oral complications	1
'E09641'	Drug or chemical induced diabetes mellitus with hypoglycemia with coma	1
'E09649'	Drug or chemical induced diabetes mellitus with hypoglycemia without coma	1
'E0965'	Drug or chemical induced diabetes mellitus with hyperglycemia	1
'E0969'	Drug or chemical induced diabetes mellitus with other specified complication	1
'E098'	Drug or chemical induced diabetes mellitus with unspecified complications	1
'E099'	Drug or chemical induced diabetes mellitus without complications	1
'E1010'	Type 1 diabetes mellitus with ketoacidosis without coma	1
'E1011'	Type 1 diabetes mellitus with ketoacidosis with coma	1
'E1021'	Type 1 diabetes mellitus with diabetic nephropathy	1
'E1022'	Type 1 diabetes mellitus with diabetic chronic kidney disease	1
'E1029'	Type 1 diabetes mellitus with other diabetic kidney complication	1
'E10311'	Type 1 diabetes mellitus with unspecified diabetic retinopathy with macular edema	1
'E10319'	Type 1 diabetes mellitus with unspecified diabetic retinopathy without macular edema	1
'E10321'	Type 1 diabetes mellitus with mild nonproliferative diabetic retinopathy with macular edema	1
'E103211'	Type 1 diabetes mellitus with mild nonproliferative diabetic retinopathy with macular edema, right eye	1
'E103212'	Type 1 diabetes mellitus with mild nonproliferative diabetic retinopathy with macular edema, left eye	1
'E103213'	Type 1 diabetes mellitus with mild nonproliferative diabetic retinopathy with macular edema, bilateral	1
'E103219'	Type 1 diabetes mellitus with mild nonproliferative diabetic retinopathy with macular edema, unspecified eye	1
'E10329'	Type 1 diabetes mellitus with mild nonproliferative diabetic retinopathy without macular edema	1
'E103291'	Type 1 diabetes mellitus with mild nonproliferative diabetic retinopathy without macular edema, right eye	1
'E103292'	Type 1 diabetes mellitus with mild nonproliferative diabetic retinopathy without macular edema, left eye	1
'E103293'	Type 1 diabetes mellitus with mild nonproliferative diabetic retinopathy without macular edema, bilateral	1
'E103299'	Type 1 diabetes mellitus with mild nonproliferative diabetic retinopathy without macular edema, unspecified eye	1
'E10331'	Type 1 diabetes mellitus with moderate nonproliferative diabetic retinopathy with macular edema	1
'E103311'	Type 1 diabetes mellitus with moderate nonproliferative diabetic retinopathy with macular edema, right eye	1
'E103312'	Type 1 diabetes mellitus with moderate nonproliferative diabetic retinopathy with macular edema, left eye	1
'E103313'	Type 1 diabetes mellitus with moderate nonproliferative diabetic retinopathy with macular edema, bilateral	1
'E103319'	Type 1 diabetes mellitus with moderate nonproliferative diabetic retinopathy with macular edema, unspecified eye	1
'E10339'	Type 1 diabetes mellitus with moderate nonproliferative diabetic retinopathy without macular edema	1
'E103391'	Type 1 diabetes mellitus with moderate nonproliferative diabetic retinopathy without macular edema, right eye	1
'E103392'	Type 1 diabetes mellitus with moderate nonproliferative diabetic retinopathy without macular edema, left eye	1
'E103393'	Type 1 diabetes mellitus with moderate nonproliferative diabetic retinopathy without macular edema, bilateral	1
'E103399'	Type 1 diabetes mellitus with moderate nonproliferative diabetic retinopathy without macular edema, unspecified eye	1
'E10341'	Type 1 diabetes mellitus with severe nonproliferative diabetic retinopathy with macular edema	1
'E103411'	Type 1 diabetes mellitus with severe nonproliferative diabetic retinopathy with macular edema, right eye	1
'E103412'	Type 1 diabetes mellitus with severe nonproliferative diabetic retinopathy with macular edema, left eye	1
'E103413'	Type 1 diabetes mellitus with severe nonproliferative diabetic retinopathy with macular edema, bilateral	1
'E103419'	Type 1 diabetes mellitus with severe nonproliferative diabetic retinopathy with macular edema, unspecified eye	1
'E10349'	Type 1 diabetes mellitus with severe nonproliferative diabetic retinopathy without macular edema	1
'E103491'	Type 1 diabetes mellitus with severe nonproliferative diabetic retinopathy without macular edema, right eye	1
'E103492'	Type 1 diabetes mellitus with severe nonproliferative diabetic retinopathy without macular edema, left eye	1
'E103493'	Type 1 diabetes mellitus with severe nonproliferative diabetic retinopathy without macular edema, bilateral	1
'E103499'	Type 1 diabetes mellitus with severe nonproliferative diabetic retinopathy without macular edema, unspecified eye	1
'E10351'	Type 1 diabetes mellitus with proliferative diabetic retinopathy with macular edema	1
'E103511'	Type 1 diabetes mellitus with proliferative diabetic retinopathy with macular edema, right eye	1
'E103512'	Type 1 diabetes mellitus with proliferative diabetic retinopathy with macular edema, left eye	1
'E103513'	Type 1 diabetes mellitus with proliferative diabetic retinopathy with macular edema, bilateral	1
'E103519'	Type 1 diabetes mellitus with proliferative diabetic retinopathy with macular edema, unspecified eye	1
'E103521'	Type 1 diabetes mellitus with proliferative diabetic retinopathy with traction retinal detachment involving the macula, right eye	1
'E103522'	Type 1 diabetes mellitus with proliferative diabetic retinopathy with traction retinal detachment involving the macula, left eye	1
'E103523'	Type 1 diabetes mellitus with proliferative diabetic retinopathy with traction retinal detachment involving the macula, bilateral	1
'E103529'	Type 1 diabetes mellitus with proliferative diabetic retinopathy with traction retinal detachment involving the macula, unspecified eye	1
'E103531'	Type 1 diabetes mellitus with proliferative diabetic retinopathy with traction retinal detachment not involving the macula, right eye	1
'E103532'	Type 1 diabetes mellitus with proliferative diabetic retinopathy with traction retinal detachment not involving the macula, left eye	1
'E103533'	Type 1 diabetes mellitus with proliferative diabetic retinopathy with traction retinal detachment not involving the macula, bilateral	1
'E103539'	Type 1 diabetes mellitus with proliferative diabetic retinopathy with traction retinal detachment not involving the macula, unspecified eye	1
'E103541'	Type 1 diabetes mellitus with proliferative diabetic retinopathy with combined traction retinal detachment and rhegmatogenous retinal detachment, right eye	1
'E103542'	Type 1 diabetes mellitus with proliferative diabetic retinopathy with combined traction retinal detachment and rhegmatogenous retinal detachment, left eye	1
'E103543'	Type 1 diabetes mellitus with proliferative diabetic retinopathy with combined traction retinal detachment and rhegmatogenous retinal detachment, bilateral	1
'E103549'	Type 1 diabetes mellitus with proliferative diabetic retinopathy with combined traction retinal detachment and rhegmatogenous retinal detachment, unspecified eye	1
'E103551'	Type 1 diabetes mellitus with stable proliferative diabetic retinopathy, right eye	1
'E103552'	Type 1 diabetes mellitus with stable proliferative diabetic retinopathy, left eye	1
'E103553'	Type 1 diabetes mellitus with stable proliferative diabetic retinopathy, bilateral	1
'E103559'	Type 1 diabetes mellitus with stable proliferative diabetic retinopathy, unspecified eye	1
'E10359'	Type 1 diabetes mellitus with proliferative diabetic retinopathy without macular edema	1
'E103591'	Type 1 diabetes mellitus with proliferative diabetic retinopathy without macular edema, right eye	1
'E103592'	Type 1 diabetes mellitus with proliferative diabetic retinopathy without macular edema, left eye	1
'E103593'	Type 1 diabetes mellitus with proliferative diabetic retinopathy without macular edema, bilateral	1
'E103599'	Type 1 diabetes mellitus with proliferative diabetic retinopathy without macular edema, unspecified eye	1
'E1036'	Type 1 diabetes mellitus with diabetic cataract	1
'E1037X1'	Type 1 diabetes mellitus with diabetic macular edema, resolved following treatment, right eye	1
'E1037X2'	Type 1 diabetes mellitus with diabetic macular edema, resolved following treatment, left eye	1
'E1037X3'	Type 1 diabetes mellitus with diabetic macular edema, resolved following treatment, bilateral	1
'E1037X9'	Type 1 diabetes mellitus with diabetic macular edema, resolved following treatment, unspecified eye	1
'E1039'	Type 1 diabetes mellitus with other diabetic ophthalmic complication	1
'E1040'	Type 1 diabetes mellitus with diabetic neuropathy, unspecified	1
'E1041'	Type 1 diabetes mellitus with diabetic mononeuropathy	1
'E1042'	Type 1 diabetes mellitus with diabetic polyneuropathy	1
'E1043'	Type 1 diabetes mellitus with diabetic autonomic (poly)neuropathy	1
'E1044'	Type 1 diabetes mellitus with diabetic amyotrophy	1
'E1049'	Type 1 diabetes mellitus with other diabetic neurological complication	1
'E1051'	Type 1 diabetes mellitus with diabetic peripheral angiopathy without gangrene	1
'E1052'	Type 1 diabetes mellitus with diabetic peripheral angiopathy with gangrene	1
'E1059'	Type 1 diabetes mellitus with other circulatory complications	1
'E10610'	Type 1 diabetes mellitus with diabetic neuropathic arthropathy	1
'E10618'	Type 1 diabetes mellitus with other diabetic arthropathy	1
'E10620'	Type 1 diabetes mellitus with diabetic dermatitis	1
'E10621'	Type 1 diabetes mellitus with foot ulcer	1
'E10622'	Type 1 diabetes mellitus with other skin ulcer	1
'E10628'	Type 1 diabetes mellitus with other skin complications	1
'E10630'	Type 1 diabetes mellitus with periodontal disease	1
'E10638'	Type 1 diabetes mellitus with other oral complications	1
'E10641'	Type 1 diabetes mellitus with hypoglycemia with coma	1
'E10649'	Type 1 diabetes mellitus with hypoglycemia without coma	1
'E1065'	Type 1 diabetes mellitus with hyperglycemia	1
'E1069'	Type 1 diabetes mellitus with other specified complication	1
'E108'	Type 1 diabetes mellitus with unspecified complications	1
'E109'	Type 1 diabetes mellitus without complications	1
'E1100'	Type 2 diabetes mellitus with hyperosmolarity without nonketotic hyperglycemic-hyperosmolar coma (NKHHC)	1
'E1101'	Type 2 diabetes mellitus with hyperosmolarity with coma	1
'E1110'	Type 2 diabetes mellitus with ketoacidosis without coma	1
'E1111'	Type 2 diabetes mellitus with ketoacidosis with coma	1
'E1121'	Type 2 diabetes mellitus with diabetic nephropathy	1
'E1122'	Type 2 diabetes mellitus with diabetic chronic kidney disease	1
'E1129'	Type 2 diabetes mellitus with other diabetic kidney complication	1
'E11311'	Type 2 diabetes mellitus with unspecified diabetic retinopathy with macular edema	1
'E11319'	Type 2 diabetes mellitus with unspecified diabetic retinopathy without macular edema	1
'E11321'	Type 2 diabetes mellitus with mild nonproliferative diabetic retinopathy with macular edema	1
'E113211'	Type 2 diabetes mellitus with mild nonproliferative diabetic retinopathy with macular edema, right eye	1
'E113212'	Type 2 diabetes mellitus with mild nonproliferative diabetic retinopathy with macular edema, left eye	1
'E113213'	Type 2 diabetes mellitus with mild nonproliferative diabetic retinopathy with macular edema, bilateral	1
'E113219'	Type 2 diabetes mellitus with mild nonproliferative diabetic retinopathy with macular edema, unspecified eye	1
'E11329'	Type 2 diabetes mellitus with mild nonproliferative diabetic retinopathy without macular edema	1
'E113291'	Type 2 diabetes mellitus with mild nonproliferative diabetic retinopathy without macular edema, right eye	1
'E113292'	Type 2 diabetes mellitus with mild nonproliferative diabetic retinopathy without macular edema, left eye	1
'E113293'	Type 2 diabetes mellitus with mild nonproliferative diabetic retinopathy without macular edema, bilateral	1
'E113299'	Type 2 diabetes mellitus with mild nonproliferative diabetic retinopathy without macular edema, unspecified eye	1
'E11331'	Type 2 diabetes mellitus with moderate nonproliferative diabetic retinopathy with macular edema	1
'E113311'	Type 2 diabetes mellitus with moderate nonproliferative diabetic retinopathy with macular edema, right eye	1
'E113312'	Type 2 diabetes mellitus with moderate nonproliferative diabetic retinopathy with macular edema, left eye	1
'E113313'	Type 2 diabetes mellitus with moderate nonproliferative diabetic retinopathy with macular edema, bilateral	1
'E113319'	Type 2 diabetes mellitus with moderate nonproliferative diabetic retinopathy with macular edema, unspecified eye	1
'E11339'	Type 2 diabetes mellitus with moderate nonproliferative diabetic retinopathy without macular edema	1
'E113391'	Type 2 diabetes mellitus with moderate nonproliferative diabetic retinopathy without macular edema, right eye	1
'E113392'	Type 2 diabetes mellitus with moderate nonproliferative diabetic retinopathy without macular edema, left eye	1
'E113393'	Type 2 diabetes mellitus with moderate nonproliferative diabetic retinopathy without macular edema, bilateral	1
'E113399'	Type 2 diabetes mellitus with moderate nonproliferative diabetic retinopathy without macular edema, unspecified eye	1
'E11341'	Type 2 diabetes mellitus with severe nonproliferative diabetic retinopathy with macular edema	1
'E113411'	Type 2 diabetes mellitus with severe nonproliferative diabetic retinopathy with macular edema, right eye	1
'E113412'	Type 2 diabetes mellitus with severe nonproliferative diabetic retinopathy with macular edema, left eye	1
'E113413'	Type 2 diabetes mellitus with severe nonproliferative diabetic retinopathy with macular edema, bilateral	1
'E113419'	Type 2 diabetes mellitus with severe nonproliferative diabetic retinopathy with macular edema, unspecified eye	1
'E11349'	Type 2 diabetes mellitus with severe nonproliferative diabetic retinopathy without macular edema	1
'E113491'	Type 2 diabetes mellitus with severe nonproliferative diabetic retinopathy without macular edema, right eye	1
'E113492'	Type 2 diabetes mellitus with severe nonproliferative diabetic retinopathy without macular edema, left eye	1
'E113493'	Type 2 diabetes mellitus with severe nonproliferative diabetic retinopathy without macular edema, bilateral	1
'E113499'	Type 2 diabetes mellitus with severe nonproliferative diabetic retinopathy without macular edema, unspecified eye	1
'E11351'	Type 2 diabetes mellitus with proliferative diabetic retinopathy with macular edema	1
'E113511'	Type 2 diabetes mellitus with proliferative diabetic retinopathy with macular edema, right eye	1
'E113512'	Type 2 diabetes mellitus with proliferative diabetic retinopathy with macular edema, left eye	1
'E113513'	Type 2 diabetes mellitus with proliferative diabetic retinopathy with macular edema, bilateral	1
'E113519'	Type 2 diabetes mellitus with proliferative diabetic retinopathy with macular edema, unspecified eye	1
'E113521'	Type 2 diabetes mellitus with proliferative diabetic retinopathy with traction retinal detachment involving the macula, right eye	1
'E113522'	Type 2 diabetes mellitus with proliferative diabetic retinopathy with traction retinal detachment involving the macula, left eye	1
'E113523'	Type 2 diabetes mellitus with proliferative diabetic retinopathy with traction retinal detachment involving the macula, bilateral	1
'E113529'	Type 2 diabetes mellitus with proliferative diabetic retinopathy with traction retinal detachment involving the macula, unspecified eye	1
'E113531'	Type 2 diabetes mellitus with proliferative diabetic retinopathy with traction retinal detachment not involving the macula, right eye	1
'E113532'	Type 2 diabetes mellitus with proliferative diabetic retinopathy with traction retinal detachment not involving the macula, left eye	1
'E113533'	Type 2 diabetes mellitus with proliferative diabetic retinopathy with traction retinal detachment not involving the macula, bilateral	1
'E113539'	Type 2 diabetes mellitus with proliferative diabetic retinopathy with traction retinal detachment not involving the macula, unspecified eye	1
'E113541'	Type 2 diabetes mellitus with proliferative diabetic retinopathy with combined traction retinal detachment and rhegmatogenous retinal detachment, right eye	1
'E113542'	Type 2 diabetes mellitus with proliferative diabetic retinopathy with combined traction retinal detachment and rhegmatogenous retinal detachment, left eye	1
'E113543'	Type 2 diabetes mellitus with proliferative diabetic retinopathy with combined traction retinal detachment and rhegmatogenous retinal detachment, bilateral	1
'E113549'	Type 2 diabetes mellitus with proliferative diabetic retinopathy with combined traction retinal detachment and rhegmatogenous retinal detachment, unspecified eye	1
'E113551'	Type 2 diabetes mellitus with stable proliferative diabetic retinopathy, right eye	1
'E113552'	Type 2 diabetes mellitus with stable proliferative diabetic retinopathy, left eye	1
'E113553'	Type 2 diabetes mellitus with stable proliferative diabetic retinopathy, bilateral	1
'E113559'	Type 2 diabetes mellitus with stable proliferative diabetic retinopathy, unspecified eye	1
'E11359'	Type 2 diabetes mellitus with proliferative diabetic retinopathy without macular edema	1
'E113591'	Type 2 diabetes mellitus with proliferative diabetic retinopathy without macular edema, right eye	1
'E113592'	Type 2 diabetes mellitus with proliferative diabetic retinopathy without macular edema, left eye	1
'E113593'	Type 2 diabetes mellitus with proliferative diabetic retinopathy without macular edema, bilateral	1
'E113599'	Type 2 diabetes mellitus with proliferative diabetic retinopathy without macular edema, unspecified eye	1
'E1136'	Type 2 diabetes mellitus with diabetic cataract	1
'E1137X1'	Type 2 diabetes mellitus with diabetic macular edema, resolved following treatment, right eye	1
'E1137X2'	Type 2 diabetes mellitus with diabetic macular edema, resolved following treatment, left eye	1
[truncated: 10,649 more rows]
